# Supplementary material for: New Transcriptomic Biomarkers of 5-Fluorouracil Resistance
Source: Int J Mol Sci. 2023 Jan 12;24(2):1508. doi: 10.3390/ijms24021508 (PMC9867124; doi:10.3390/ijms24021508)
Supplement: Supplementary file 1 [file ijms-24-01508-s001.zip]

Archive with 3 entries (3 files):
- Supplemental_Figure_S1.tif
- Supplemental_Table_S1.xlsx
- Supplemental_Table_S2.xlsx
