# Supplementary material for: New Transcriptomic Biomarkers of 5-Fluorouracil Resistance
Source: Int J Mol Sci. 2023 Jan 12;24(2):1508. doi: 10.3390/ijms24021508 (PMC9867124; doi:10.3390/ijms24021508)
Supplement: Supplementary file 1 [file ijms-24-01508-s001.zip › Supplemental_Table_S1.xlsx]

## Sheet: Sheet1
Gene symbol	N (nonresponder)	N (responder)	Mean (nonresponder)	Mean (responder)	Fold change	Mann-Whitney p-value	ROC AUC	ROC AUC p-value
SHISA4	294	298	1096.65	714.4	1.53506	5.5188e-25	0.745	0
SLC38A6	294	298	1071.95	735.25	1.45794	3.07e-21	0.725	0
PRPF38B	294	298	752.95	1056.25	0.712852	6.3862e-21	0.723	0
LAPTM4A	294	298	1027.85	712.25	1.4431	1.2341e-20	0.721	0
MT2A	294	298	1038.05	699.6	1.48378	2.3363e-20	0.72	0
FAM114A1	294	298	1058.35	687.9	1.53852	2.7278e-20	0.719	0
FAM127A	294	298	1031.1	678.9	1.51878	4.7495e-20	0.718	0
SLC35F5	294	298	1091.4	732.7	1.48956	1.1659e-19	0.715	0
TSPAN4	294	298	1089.95	703.35	1.54966	1.2512e-19	0.715	0
VAMP3	294	298	1051.6	719.4	1.46177	1.4374e-19	0.715	0
TSEN34	294	298	999.5	708	1.41172	1.871e-19	0.714	0
FAM177A1	294	298	1061.25	738.7	1.43665	2.7744e-19	0.713	0
CTGF	294	298	1038.55	702.35	1.47868	3.1349e-19	0.713	0
VASN	294	298	1047.25	725.7	1.44309	3.2889e-19	0.713	0
CD63	294	298	1052.35	718.65	1.46434	4.8956e-19	0.712	0
G6PD	294	298	1067.5	735.1	1.45218	4.2607e-19	0.712	0
TPM1	294	298	1022.45	710.8	1.43845	4.0884e-19	0.712	0
RPL9	294	298	779.25	1083.75	0.719031	4.4018e-19	0.712	0
SERPINH1	294	298	1054.7	714.35	1.47645	5.3159e-19	0.712	0
PLS3	294	298	1027.25	691.85	1.48479	6.9962e-19	0.711	0
TNFRSF12A	294	298	1027	696.3	1.47494	5.8981e-19	0.711	0
L3HYPDH	294	298	1067.8	721.15	1.48069	7.2733e-19	0.711	0
MID1	294	298	1014.45	666.75	1.52148	8.6053e-19	0.71	0
SGCE	294	298	1027.85	710.55	1.44656	9.8335e-19	0.71	0
EXT2	294	298	1005	708.4	1.41869	1.5393e-18	0.709	0
EPHX1	294	298	1095.3	718.4	1.52464	1.24e-18	0.709	0
CETN2	294	298	971.85	708	1.37267	1.3831e-18	0.709	0
PPIC	294	298	1052.55	697.25	1.50957	1.6412e-18	0.709	0
PLOD2	294	298	1037.1	699.8	1.48199	1.5558e-18	0.709	0
FAM129B	294	298	1054.9	701.3	1.50421	1.193e-18	0.709	0
P4HA2	294	298	1033.45	727.2	1.42114	1.7761e-18	0.708	0
PON2	294	298	1036.7	735.45	1.40961	1.9845e-18	0.708	0
NNMT	294	298	1079.95	683.95	1.57899	2.2358e-18	0.708	0
GPC1	294	298	1077.25	684.9	1.57286	2.3034e-18	0.708	0
ASPH	294	298	1062.8	693.7	1.53207	2.8007e-18	0.707	0
CRIM1	294	298	1040.6	685.25	1.51857	2.9721e-18	0.707	0
TSKU	294	298	1088.15	759.5	1.43272	4.0998e-18	0.706	0
KIFC3	294	298	1076.1	686.55	1.5674	4.5178e-18	0.706	0
DUSP3	294	298	1077.35	758.25	1.42084	6.752e-18	0.705	0
CALU	294	298	1064.45	744.5	1.42975	5.2029e-18	0.705	0
LMNA	294	298	1032.3	696.2	1.48276	5.0624e-18	0.705	0
CFL2	294	298	1020.75	728.95	1.4003	6.6675e-18	0.705	0
ITGB1	294	298	1043	728.9	1.43092	5.0411e-18	0.705	0
ITGA3	294	298	1025.35	699.1	1.46667	8.6274e-18	0.704	0
CALD1	294	298	1040.75	699.5	1.48785	8.7547e-18	0.704	0
ADAM9	294	298	1036.75	706.3	1.46786	1.0049e-17	0.704	0
C1orf198	294	298	1005	754.15	1.33263	1.0946e-17	0.703	0
COL12A1	294	298	1059.45	708.35	1.49566	1.1247e-17	0.703	0
PCYOX1	294	298	1022.85	700.25	1.46069	1.1271e-17	0.703	0
CTSA	294	298	1044.45	749.45	1.39362	1.1484e-17	0.703	0
THBS1	294	298	1040.05	698	1.49004	1.225e-17	0.703	0
MICALL2	294	298	1040.9	705.9	1.47457	1.5302e-17	0.702	0
MIR17HG	294	298	733.3	1016.55	0.721361	1.7803e-17	0.702	0
ACTN1	294	298	1046.8	701.05	1.49319	1.5951e-17	0.702	0
CRIP2	294	298	1019.55	698.25	1.46015	1.6251e-17	0.702	0
MYO1C	294	298	1052.9	740.3	1.42226	1.5494e-17	0.702	0
HSPA2	294	298	1027.25	708.75	1.44938	2.0116e-17	0.702	0
SLC39A13	294	298	1066.3	725.05	1.47066	1.9827e-17	0.702	0
MANBAL	294	298	1027.45	709.5	1.44813	2.0494e-17	0.702	0
MATN2	294	298	1054.5	697.45	1.51194	2.3056e-17	0.701	0
HSPB8	294	298	1040.8	691.9	1.50426	2.3978e-17	0.701	0
PCF11	294	298	759.05	1035.55	0.732992	2.8746e-17	0.701	0
RND3	294	298	1027.9	712.8	1.44206	2.7587e-17	0.701	0
SAFB	294	298	770.65	1031.3	0.747261	2.3683e-17	0.701	0
CBR3	294	298	1068.25	727.1	1.46919	4.0508e-17	0.7	0
NAV2	294	298	1020.9	691.15	1.4771	3.8248e-17	0.7	0
DSTN	294	298	1000.7	685	1.46088	3.2256e-17	0.7	0
TGFBI	294	298	1007	663.35	1.51805	4.2375e-17	0.7	0
IQCB1	294	298	762.1	1021.15	0.746315	4.3075e-17	0.7	0
DCBLD2	294	298	1050.95	680.2	1.54506	4.7037e-17	0.699	0
EVA1A	294	298	1078.05	669.75	1.60963	5.3607e-17	0.699	0
HEATR5A	294	298	1047.65	716.25	1.46269	5.4268e-17	0.699	0
GPNMB	294	298	1013.6	719.75	1.40827	5.5162e-17	0.699	0
LAMB1	294	298	995.05	719.9	1.38221	5.7341e-17	0.699	0
RIN2	294	298	1059.65	668.6	1.58488	8.0707e-17	0.698	0
MYOF	294	298	1016.05	697.4	1.45691	9.1521e-17	0.697	0
CCAR1	294	298	740.3	1005.2	0.73647	9.1521e-17	0.697	0
EXT1	294	298	997.7	714.35	1.39665	9.208e-17	0.697	0
PTRF	294	298	1048.4	694.8	1.50892	1.0127e-16	0.697	0
HTRA1	294	298	1003.1	687.15	1.4598	1.0674e-16	0.697	0
NTN4	294	298	1044.35	691	1.51136	1.1573e-16	0.697	0
HMOX1	294	298	1072.3	786.3	1.36373	1.2571e-16	0.697	0
BCAR3	294	298	1027.25	683.45	1.50304	1.3168e-16	0.696	0
CBR1	294	298	1059.75	739.65	1.43277	1.5071e-16	0.696	0
FAM198B	294	298	1054.25	722.7	1.45877	1.3961e-16	0.696	0
RBPMS	294	298	1048.8	735.65	1.42568	1.3821e-16	0.696	0
TEAD1	294	298	996.1	683.55	1.45725	1.3849e-16	0.696	0
WBP5	294	298	1040.85	716.8	1.45208	1.8095e-16	0.696	0
TNS3	294	298	1021.2	715.45	1.42735	1.5752e-16	0.696	0
TIMP2	294	298	1046.5	701.6	1.49159	1.5784e-16	0.696	0
CD151	294	298	998.8	713.7	1.39947	1.4216e-16	0.696	0
ACTN4	294	298	1003.35	719.1	1.39529	2.5078e-16	0.695	0
PTPN21	294	298	1033.05	719.05	1.43669	1.945e-16	0.695	0
CRYAB	294	298	1000.7	716.35	1.39694	1.8685e-16	0.695	0
CYB5R3	294	298	1052.4	730.7	1.44026	2.4779e-16	0.695	0
WWTR1	294	298	1023.05	687.15	1.48883	2.2875e-16	0.695	0
CAPN2	294	298	1052.65	742.25	1.41819	3.0676e-16	0.694	0
KIF13A	294	298	1088.15	753.1	1.44489	2.7655e-16	0.694	0
AMOTL2	294	298	1034.15	696.6	1.48457	2.7989e-16	0.694	0
CKAP4	294	298	1017.2	734.65	1.3846	2.8781e-16	0.694	0
CTTN	294	298	1022.55	705.05	1.45032	2.8838e-16	0.694	0
ABHD12	294	298	981.3	718.1	1.36652	3.0071e-16	0.694	0
RRAS	294	298	1004.65	718.65	1.39797	2.6894e-16	0.694	0
PRKD1	294	298	1012.5	695.75	1.45526	3.3819e-16	0.694	0
GPX8	294	298	1042.6	715.25	1.45767	3.7501e-16	0.693	0
HIBADH	294	298	1053.35	718.1	1.46686	4.7859e-16	0.693	0
MET	294	298	1011	652.45	1.54954	4.3432e-16	0.693	0
PALLD	294	298	987.9	738.5	1.33771	4.5278e-16	0.693	0
FASTKD1	294	298	757.05	1026.25	0.737686	4.5457e-16	0.693	0
CNN3	294	298	986.7	695.05	1.41961	5.0285e-16	0.693	0
PIGT	294	298	1050.35	736.45	1.42623	3.8712e-16	0.693	0
FN1	294	298	1029.85	697.4	1.4767	5.6281e-16	0.692	0
CD59	294	298	1056.15	704.25	1.49968	5.6952e-16	0.692	0
POLR2L	294	298	1007.55	710.65	1.41779	6.3729e-16	0.692	0
CUEDC1	294	298	1005.1	715.15	1.40544	5.6504e-16	0.692	0
EPAS1	294	298	1043.2	736.85	1.41576	6.5642e-16	0.692	0
FHL2	294	298	1035.15	708.2	1.46166	6.4742e-16	0.692	0
PPP2R3A	294	298	1022.25	704.2	1.45165	6.1145e-16	0.692	0
FRMD6	294	298	1015.25	711	1.42792	7.0881e-16	0.692	0
TBC1D2	294	298	1053.1	717.15	1.46845	8.5934e-16	0.691	0
PPP1R3C	294	298	1031.3	697.95	1.47761	8.5934e-16	0.691	0
ADM	294	298	1011.05	730	1.385	8.7808e-16	0.691	0
ITFG1	294	298	1069.6	754.15	1.41829	9.3862e-16	0.691	0
TFAP2A	294	298	1049.4	693.7	1.51276	1.0271e-15	0.691	0
PINK1	294	298	993.9	719.65	1.38109	1.0291e-15	0.691	0
KRI1	294	298	756.9	1010.25	0.74922	1.3767e-15	0.69	0
SNX24	294	298	1015	718.25	1.41316	1.3713e-15	0.69	0
SRPX	294	298	1004.3	714.2	1.40619	1.2488e-15	0.69	0
PHLDB1	294	298	1010.75	719.85	1.40411	1.4567e-15	0.69	0
MYLK	294	298	1003.55	693.9	1.44625	1.637e-15	0.689	0
ARHGAP29	294	298	1017.95	695.2	1.46425	1.9419e-15	0.689	0
AVPI1	294	298	1026.05	745.95	1.37549	1.6562e-15	0.689	0
RHEB	294	298	1021.1	739.35	1.38108	1.7762e-15	0.689	0
MSL2	294	298	768.5	1006.2	0.763765	1.6887e-15	0.689	0
NCEH1	294	298	1022	693.7	1.47326	2.0984e-15	0.688	0
FSTL1	294	298	1044.4	712.2	1.46644	2.1436e-15	0.688	0
RASAL3	294	298	799.1	1061.2	0.753015	2.9028e-15	0.688	0
CCDC88C	294	298	739.3	954.4	0.774623	2.2673e-15	0.688	0
FERMT2	294	298	1010.05	725.7	1.39183	2.5411e-15	0.688	0
AKR1B10	294	298	1022.45	733.1	1.39469	3.7703e-15	0.687	0
ATP9A	294	298	967.2	725.4	1.33333	3.1412e-15	0.687	0
RGS20	294	298	1048.75	725.8	1.44496	3.4916e-15	0.687	0
CLIP4	294	298	1027.3	725.8	1.4154	3.5937e-15	0.687	0
PFN2	294	298	1000.2	724.15	1.38121	3.1171e-15	0.687	0
ABCC3	294	298	1071.2	701.4	1.52723	4.0399e-15	0.687	0
TUSC3	294	298	1014.8	716.7	1.41593	4.9296e-15	0.686	0
AMIGO2	294	298	1027.1	665.1	1.54428	4.4545e-15	0.686	0
ARMC9	294	298	1015.95	734.8	1.38262	4.5841e-15	0.686	0
YAP1	294	298	987.5	702.5	1.40569	4.646e-15	0.686	0
AQP11	294	298	1004.75	738.05	1.36136	4.37e-15	0.686	0
OSGIN1	294	298	1073.8	722.7	1.48582	5.372e-15	0.686	0
AFAP1L1	294	298	1052.55	717.75	1.46646	5.6237e-15	0.686	0
DAZAP1	294	298	791.35	1031.6	0.767109	5.6668e-15	0.686	0
ANP32A	294	298	763.45	1003.7	0.760636	6.2332e-15	0.685	0
GIPC1	294	298	992.9	728.35	1.36322	5.7979e-15	0.685	0
PAK4	294	298	1003.2	749.25	1.33894	5.8201e-15	0.685	0
TAF5	294	298	795.6	1031.95	0.770968	6.0808e-15	0.685	0
RPS6	294	298	792.9	1051.25	0.754245	7.7561e-15	0.685	0
SUGP1	294	298	764.2	979.3	0.780353	6.4504e-15	0.685	0
SYNM	294	298	1001.25	680.3	1.47178	7.0001e-15	0.685	0
SYTL2	294	298	1041.85	752.6	1.38433	5.7101e-15	0.685	0
C1R	294	298	1038.2	734.45	1.41357	8.056e-15	0.684	0
DUSP14	294	298	1021.9	735.5	1.38939	1.0015e-14	0.684	0
ITFG3	294	298	1048.1	751.6	1.39449	8.3356e-15	0.684	0
DST	294	298	983.1	715.9	1.37324	9.6254e-15	0.684	0
GRAMD3	294	298	1032.7	705.4	1.46399	9.6986e-15	0.684	0
PTGR1	294	298	1021.4	753	1.35644	8.3831e-15	0.684	0
WFS1	294	298	1057.55	746.8	1.41611	1.0053e-14	0.684	0
TMEM184B	294	298	997.9	726.35	1.37386	1.1217e-14	0.683	0
ANXA2	294	298	1032.7	701.1	1.47297	1.414e-14	0.683	1.1e-16
LAMP1	294	298	994.05	737.7	1.3475	1.2256e-14	0.683	0
LIMA1	294	298	1001.95	730.35	1.37188	1.1582e-14	0.683	0
PIR	294	298	1014.75	747.45	1.35762	1.2233e-14	0.683	0
PTTG1IP	294	298	1023.2	733.65	1.39467	1.2944e-14	0.683	0
EGFR	294	298	1051.7	683.75	1.53814	1.4489e-14	0.683	1.1e-16
TAGAP	294	298	782.65	1051.25	0.744495	1.2559e-14	0.683	0
TCEAL4	294	298	1014.5	725.55	1.39825	1.1259e-14	0.683	0
RPS3A	294	298	774.5	1052.5	0.735867	1.3747e-14	0.683	0
NOTCH2	294	298	1025.75	737.9	1.39009	1.4193e-14	0.683	1.1e-16
FAM78A	294	298	798	1045.8	0.763052	1.5186e-14	0.683	0
BAG3	294	298	1033.95	740.9	1.39553	1.5649e-14	0.682	1.1e-16
AFAP1	294	298	976.55	690.25	1.41478	1.7154e-14	0.682	0
ANXA5	294	298	1034.85	758.4	1.36452	1.5796e-14	0.682	0
LIFR	294	298	1007	706.3	1.42574	1.5975e-14	0.682	0
TXNRD1	294	298	1059.2	727.45	1.45605	1.6247e-14	0.682	0
HCFC1R1	294	298	1040.45	724.45	1.43619	1.7776e-14	0.682	1.1e-16
HSPG2	294	298	1035.5	700.9	1.47739	1.5737e-14	0.682	0
UBTD1	294	298	1026.4	743.95	1.37966	1.7187e-14	0.682	0
CLK1	294	298	746.1	975.75	0.764643	1.9666e-14	0.682	0
RHOC	294	298	1028.65	740.1	1.38988	1.7977e-14	0.682	1.1e-16
SLC2A4RG	294	298	1022.75	738.55	1.38481	1.6492e-14	0.682	0
B4GALT7	294	298	1010.35	757.4	1.33397	1.9666e-14	0.682	0
SNAI2	294	298	1012.45	684.7	1.47868	2.0722e-14	0.682	1.1e-16
AHNAK2	294	298	1011.6	710.35	1.42409	2.1231e-14	0.682	1.1e-16
IL1R1	294	298	1059.3	715.9	1.47968	2.1672e-14	0.681	1.1e-16
RBMS2	294	298	1027.85	729	1.40995	2.2454e-14	0.681	0
TMEM127	294	298	1014.8	763.65	1.32888	2.4328e-14	0.681	0
MORN2	294	298	972.6	725.85	1.33995	2.695e-14	0.681	0
BAD	294	298	992.5	709.55	1.39877	2.8075e-14	0.681	1.1e-16
MIR22HG	294	298	1024.2	715.8	1.43085	2.8496e-14	0.681	1.1e-16
SH3D19	294	298	987.4	720.65	1.37015	2.9739e-14	0.68	2.2e-16
RPL3	294	298	788.5	1028.1	0.766949	4.0294e-14	0.68	1.1e-16
WWC2	294	298	1013.4	745.25	1.35981	3.0523e-14	0.68	1.1e-16
TWSG1	294	298	1022.2	727.6	1.40489	3.1618e-14	0.68	1.1e-16
SH3BP4	294	298	995.6	717.45	1.38769	3.2449e-14	0.68	1.1e-16
PPAP2B	294	298	981.25	734.3	1.33631	3.257e-14	0.68	1.1e-16
GNAI1	294	298	1020.55	724.35	1.40892	3.355e-14	0.68	1.1e-16
AHNAK	294	298	1055.45	751.15	1.40511	3.0922e-14	0.68	1.1e-16
LRP11	294	298	993.45	717.5	1.3846	4.9814e-14	0.679	2.2e-16
ASAP2	294	298	989.6	727.5	1.36027	4.2511e-14	0.679	1.1e-16
PSAP	294	298	1014.6	732.95	1.38427	4.3866e-14	0.679	1.1e-16
BRI3	294	298	1034.2	760.5	1.35989	4.3705e-14	0.679	1.1e-16
MSRB3	294	298	1053.95	710.5	1.48339	4.3785e-14	0.679	2.2e-16
FTH1	294	298	1035.5	746.45	1.38723	5.4412e-14	0.679	1.1e-16
ERRFI1	294	298	1012.55	719	1.40828	4.46e-14	0.679	4.4e-16
FUCA2	294	298	1035.75	757.95	1.36651	5.6242e-14	0.679	3.3e-16
GNA11	294	298	952.1	757.8	1.2564	4.679e-14	0.679	1.1e-16
PAPSS2	294	298	1035	711.25	1.45518	4.5179e-14	0.679	2.2e-16
RAB34	294	298	1038.05	718	1.44575	4.46e-14	0.679	2.2e-16
RBMS1	294	298	1005.15	748.25	1.34333	4.2433e-14	0.679	1.1e-16
CAST	294	298	1022.45	740.15	1.38141	4.9722e-14	0.679	1.1e-16
S100A10	294	298	1041.85	720.95	1.44511	4.3624e-14	0.679	3.3e-16
IKZF5	294	298	778.65	1040.5	0.748342	5.102e-14	0.679	2.2e-16
FKBP10	294	298	1023.55	748.75	1.36701	5.3225e-14	0.679	2.2e-16
BCL9L	294	298	1062.15	710.75	1.49441	4.4518e-14	0.679	3.3e-16
SLC25A43	294	298	1020.15	758.05	1.34576	4.6963e-14	0.679	1.1e-16
SMARCC1	294	298	778.6	1018.25	0.764645	5.6242e-14	0.679	2.2e-16
MOK	294	298	1016.15	747.65	1.35913	5.6242e-14	0.679	2.2e-16
TRABD	294	298	785.4	1019.1	0.77068	5.583e-14	0.679	2.2e-16
RAPH1	294	298	991.9	737.9	1.34422	6.8563e-14	0.678	3.3e-16
C1S	294	298	1018.25	735.7	1.38406	5.7602e-14	0.678	2.2e-16
CRTAP	294	298	1041.25	769	1.35403	7.404e-14	0.678	2.2e-16
GCLM	294	298	993.5	747.2	1.32963	6.769e-14	0.678	2.2e-16
S100A13	294	298	1019.8	725.05	1.40652	6.4187e-14	0.678	2.2e-16
TRAM2	294	298	1008.95	731.65	1.37901	5.6657e-14	0.678	1.1e-16
MDM4	294	298	782.3	1047.25	0.747004	7.4447e-14	0.678	4.4e-16
TPST1	294	298	1009.25	731.65	1.37942	7.6377e-14	0.678	3.3e-16
DYNC1LI2	294	298	1008.45	738.35	1.36582	9.1834e-14	0.677	4.4e-16
IL6ST	294	298	1007.35	725.6	1.3883	1.0206e-13	0.677	4.4e-16
ITPRIPL2	294	298	1017.35	722.8	1.40751	1.0623e-13	0.677	1.1e-15
KIAA1279	294	298	1010.7	749.5	1.3485	8.2166e-14	0.677	2.2e-16
CD276	294	298	984.6	767.45	1.28295	8.7584e-14	0.677	3.3e-16
PDZD11	294	298	993.75	749.75	1.32544	8.9358e-14	0.677	4.4e-16
WDR33	294	298	784.95	1029.8	0.762235	1.0431e-13	0.677	4.4e-16
PRKAG2	294	298	1011.15	738.75	1.36873	9.6113e-14	0.677	3.3e-16
WTIP	294	298	1022.2	735.65	1.38952	8.3985e-14	0.677	6.7e-16
QSOX1	294	298	1021.15	740.7	1.37863	8.4755e-14	0.677	3.3e-16
MATN3	294	298	1010.25	718.35	1.40635	7.8213e-14	0.677	3.3e-16
DYNLT3	294	298	994.65	726.4	1.36929	1.1464e-13	0.676	5.6e-16
LATS2	294	298	1030.8	768.8	1.34079	1.0739e-13	0.676	6.7e-16
ZNF589	294	298	773.3	1019.9	0.758212	1.1759e-13	0.676	6.7e-16
LPP	294	298	1003.4	736.65	1.36211	1.4326e-13	0.676	5.6e-16
MED28	294	298	774.85	1017	0.761898	1.2969e-13	0.676	4.4e-16
OGT	294	298	783.05	1011.35	0.774262	1.2417e-13	0.676	4.4e-16
FLNA	294	298	1041.5	727	1.4326	1.4535e-13	0.676	7.8e-16
STRBP	294	298	754.8	992.3	0.760657	1.1361e-13	0.676	5.6e-16
TMTC3	294	298	981.8	749.85	1.30933	1.3892e-13	0.676	6.7e-16
ITSN1	294	298	994.8	704.05	1.41297	1.3968e-13	0.676	1.1e-15
C7orf50	294	298	1037.55	754.85	1.37451	1.3993e-13	0.676	5.6e-16
ZCCHC7	294	298	777.55	1003.8	0.774606	1.4223e-13	0.676	5.6e-16
TUFT1	294	298	1002.35	726.15	1.38036	1.3063e-13	0.676	4.4e-16
ZDHHC7	294	298	1029.25	750.7	1.37105	1.1611e-13	0.676	7.8e-16
DENND1C	294	298	783.3	994.9	0.787315	1.568e-13	0.675	5.6e-16
MITF	294	298	1025.25	739.4	1.3866	1.7129e-13	0.675	7.8e-16
NDST1	294	298	1025.05	769.15	1.3327	1.568e-13	0.675	7.8e-16
FARP1	294	298	986.6	748.35	1.31837	1.5908e-13	0.675	7.8e-16
TFPI2	294	298	1057.2	730.05	1.44812	1.7098e-13	0.675	2.1e-15
NACA	294	298	790.75	1013.45	0.780256	1.5794e-13	0.675	6.7e-16
PXN	294	298	1007.05	718.8	1.40102	1.7758e-13	0.675	1.3e-15
SNHG1	294	298	768.3	965.6	0.795671	1.8146e-13	0.675	5.6e-16
NKTR	294	298	761.1	1027.15	0.740982	1.8343e-13	0.675	1.2e-15
OSMR	294	298	1063.45	693.05	1.53445	1.9015e-13	0.675	2.9e-15
RTN4	294	298	979.6	721.7	1.35735	1.8981e-13	0.675	1e-15
UBE2H	294	298	1005.3	734.7	1.36831	1.8542e-13	0.675	7.8e-16
ANLN	294	298	963.45	723.15	1.3323	1.9747e-13	0.675	1.6e-15
LTBP2	294	298	1018.6	678.5	1.50125	2.1994e-13	0.674	3.4e-15
ACOT9	294	298	1025.4	756.1	1.35617	2.688e-13	0.674	2e-15
ARHGEF17	294	298	983.25	727.4	1.35173	2.2312e-13	0.674	1e-15
ANKRD9	294	298	1031.25	775.85	1.32919	2.2594e-13	0.674	1.2e-15
RAB23	294	298	984.55	725.55	1.35697	2.2594e-13	0.674	7.8e-16
SLC43A1	294	298	770.95	1023	0.753617	2.3377e-13	0.674	1.6e-15
PTPRM	294	298	1081	775.2	1.39448	2.4143e-13	0.674	2.2e-15
NAV3	294	298	1053.65	731.25	1.44089	2.4448e-13	0.674	2.9e-15
SEPT6	294	298	808.85	1078.65	0.749873	2.4492e-13	0.674	1.6e-15
ARPC1A	294	298	1040.55	768.15	1.35462	2.6216e-13	0.674	1.2e-15
C1orf122	294	298	1022.9	759.85	1.34619	2.5797e-13	0.674	1.8e-15
RBM33	294	298	789.3	1024.55	0.770387	2.6641e-13	0.674	1.7e-15
CTNNA1	294	298	1023.8	734	1.39482	2.5705e-13	0.674	2.1e-15
TM2D2	294	298	1002.25	737.45	1.35908	2.2272e-13	0.674	1.3e-15
SWI5	294	298	971.3	730.6	1.32946	2.8411e-13	0.673	1.9e-15
ARSJ	294	298	1022.9	695.15	1.47148	2.8564e-13	0.673	2.3e-15
UGDH	294	298	1048.2	756.35	1.38587	2.9131e-13	0.673	1.4e-15
KIF21B	294	298	795.4	1037.45	0.766688	2.9603e-13	0.673	3.2e-15
GPR107	294	298	998.65	767.4	1.30134	3.7516e-13	0.673	1.9e-15
SPIRE1	294	298	1027.4	754.55	1.36161	2.9655e-13	0.673	2.9e-15
PDXK	294	298	1016.15	768.4	1.32242	2.9921e-13	0.673	1.4e-15
FOSL2	294	298	1038.55	734.15	1.41463	3.0244e-13	0.673	2.1e-15
RNPC3	294	298	786.7	1023.8	0.768412	3.0843e-13	0.673	2.2e-15
ACVR1	294	298	1004.15	784.2	1.28048	3.4141e-13	0.673	1.8e-15
ATOX1	294	298	1033.9	762.35	1.3562	2.9655e-13	0.673	2e-15
FBXO41	294	298	811.2	1012.45	0.801225	3.2596e-13	0.673	1.6e-15
SEC23A	294	298	998.5	740.55	1.34832	3.3064e-13	0.673	2.1e-15
GAS2L3	294	298	975.6	736.2	1.32518	3.2364e-13	0.673	1.8e-15
PEA15	294	298	1002.75	741.55	1.35224	3.3718e-13	0.673	1.6e-15
SYDE1	294	298	1049.3	743.45	1.41139	3.7317e-13	0.673	3.7e-15
TUBG2	294	298	979.1	759.4	1.28931	3.3898e-13	0.673	2.3e-15
TMEM14C	294	298	1009.8	738.2	1.36792	3.336e-13	0.673	2.2e-15
TUBB2A	294	298	982.05	743.7	1.32049	3.3778e-13	0.673	1.9e-15
VEGFC	294	298	1045.4	722	1.44792	3.4141e-13	0.673	4.3e-15
BMP1	294	298	1026.3	745.4	1.37684	3.4878e-13	0.673	2.7e-15
ZFYVE21	294	298	1045.7	761.95	1.3724	3.123e-13	0.673	1.8e-15
CXCR4	294	298	763	1000	0.763	3.4263e-13	0.673	1.8e-15
RHOBTB3	294	298	985.9	732.25	1.3464	3.853e-13	0.672	2.4e-15
SERTAD4	294	298	1003.6	691.15	1.45207	3.8943e-13	0.672	5.3e-15
EIF3E	294	298	782.45	983.3	0.795739	3.8943e-13	0.672	1.8e-15
LEAP2	294	298	794.9	987.4	0.805044	4.6335e-13	0.672	2.9e-15
CD109	294	298	1017.05	727.65	1.39772	4.0279e-13	0.672	4e-15
NOP58	294	298	742.3	1015.75	0.73079	4.4722e-13	0.672	3.8e-15
EML1	294	298	1006.9	728	1.3831	4.0422e-13	0.672	3.2e-15
RPS11	294	298	764.2	976.65	0.782471	3.964e-13	0.672	2.7e-15
FZD7	294	298	993.3	720.75	1.37815	4.609e-13	0.672	3.4e-15
RPUSD2	294	298	799.3	1013.1	0.788965	4.3012e-13	0.672	2.3e-15
RAB31	294	298	1033.05	753.2	1.37155	4.7751e-13	0.672	4.2e-15
YIPF5	294	298	1015	746.1	1.36041	5.2721e-13	0.671	3.3e-15
COPZ2	294	298	1043.6	755.35	1.38161	5.6679e-13	0.671	4.3e-15
ALDH3B1	294	298	1079.65	758.15	1.42406	5.5884e-13	0.671	6.7e-15
FAM127B	294	298	969	744.3	1.30189	5.3661e-13	0.671	5.7e-15
FAM174A	294	298	1001.9	737.45	1.3586	6.082e-13	0.671	7.1e-15
MGAT4B	294	298	1010.65	714.7	1.41409	5.7484e-13	0.671	8.8e-15
HEXB	294	298	1030.3	764.5	1.34768	6.6768e-13	0.671	4.9e-15
NCL	294	298	766.85	1026.55	0.747017	6.1792e-13	0.671	6e-15
PLOD1	294	298	980.8	746.3	1.31422	5.7282e-13	0.671	3.8e-15
RPS12	294	298	789.75	1007.2	0.784104	6.7953e-13	0.671	5.9e-15
SAMD4A	294	298	1047.85	760.15	1.37848	6.4121e-13	0.671	7.8e-15
UBE3A	294	298	790.15	1022.05	0.773103	6.5144e-13	0.671	6e-15
TPMT	294	298	1002.3	747.45	1.34096	6.289e-13	0.671	4.4e-15
CAV2	294	298	1026.6	683.7	1.50154	9.1076e-13	0.67	2.7e-14
ADAMTS1	294	298	1030	727.05	1.41668	7.2392e-13	0.67	9.7e-15
TGOLN2	294	298	1021.6	766.7	1.33246	7.2774e-13	0.67	5.3e-15
AKNA	294	298	795.25	1014.5	0.783884	7.3803e-13	0.67	7.2e-15
HEG1	294	298	984.7	733.6	1.34228	7.511e-13	0.67	6.9e-15
CLVS1	294	298	1025.7	752.65	1.36278	7.0757e-13	0.67	9.7e-15
DCP1A	294	298	780.45	1003.15	0.777999	7.5772e-13	0.67	6.8e-15
PNISR	294	298	756	977.65	0.773283	7.644e-13	0.67	7.1e-15
CTSB	294	298	1025.25	776.45	1.32043	8.9028e-13	0.67	7.1e-15
POMGNT1	294	298	1024	770.85	1.3284	7.793e-13	0.67	6.9e-15
RASSF8	294	298	1021.35	721.95	1.41471	7.9169e-13	0.67	1.2e-14
LOXL2	294	298	1023.2	710.7	1.43971	7.9866e-13	0.67	1.4e-14
JKAMP	294	298	989.8	764.15	1.2953	8.1422e-13	0.67	7.4e-15
SNX21	294	298	1016.75	727	1.39856	8.2427e-13	0.67	9.7e-15
SERPINE2	294	298	1022.8	743.55	1.37556	8.3006e-13	0.67	8e-15
GLTSCR2	294	298	795.8	1038.9	0.766003	9.4813e-13	0.67	7.2e-15
EAF2	294	298	794.55	1025.7	0.774642	7.7657e-13	0.67	5.4e-15
EPB41	294	298	775.95	963.7	0.805178	8.8252e-13	0.67	5.7e-15
WAS	294	298	787.9	1026.05	0.767896	8.8716e-13	0.67	6.7e-15
SF1	294	298	759.1	977.85	0.776295	8.5066e-13	0.67	5.2e-15
TRIO	294	298	993.05	713.45	1.3919	7.5111e-13	0.67	6.4e-15
UPP1	294	298	1006.4	757.15	1.3292	8.3297e-13	0.67	1e-14
PLEC	294	298	1032.65	715.95	1.44235	8.981e-13	0.67	1.4e-14
MLC1	294	298	789.2	1021.3	0.772741	9.6484e-13	0.669	8.1e-15
BLVRA	294	298	1018.3	773.8	1.31597	1.0621e-12	0.669	7.5e-15
COL4A1	294	298	1047.65	703	1.49026	1.0274e-12	0.669	1.2e-14
CNOT10	294	298	780.75	1029.8	0.758157	1.2488e-12	0.669	1.4e-14
SLTM	294	298	780.65	1023.4	0.7628	1.0658e-12	0.669	1e-14
NUMBL	294	298	994.65	748	1.32975	1.2187e-12	0.669	1.2e-14
RAB11FIP5	294	298	1031.2	780.9	1.32053	1.1487e-12	0.669	1e-14
RCSD1	294	298	791.35	994.35	0.795847	1.2082e-12	0.669	1e-14
RNF138	294	298	743.55	978.2	0.760121	1.0997e-12	0.669	1.4e-14
WSB2	294	298	997.8	771.35	1.29358	1.0114e-12	0.669	8.9e-15
ABLIM3	294	298	1051.95	713.6	1.47415	1.5299e-12	0.668	3.6e-14
FAM46B	294	298	988.6	729.75	1.35471	1.3294e-12	0.668	2.4e-14
PEPD	294	298	1037.6	744	1.39462	1.334e-12	0.668	1.8e-14
ARHGEF28	294	298	991.25	702	1.41204	1.3386e-12	0.668	2.5e-14
EEF2	294	298	788.9	1025.4	0.769358	1.5756e-12	0.668	1.9e-14
CEP44	294	298	780.2	1003.4	0.777556	1.3932e-12	0.668	1.4e-14
FAM3A	294	298	969.15	748.95	1.29401	1.4029e-12	0.668	1.1e-14
RPL14	294	298	814.4	1059.25	0.768846	1.4102e-12	0.668	2e-14
IFITM3	294	298	977.8	726.65	1.34563	1.355e-12	0.668	1.2e-14
RSRC2	294	298	744.4	977.2	0.761768	1.7061e-12	0.668	2.1e-14
PVRL3	294	298	991.35	738.1	1.34311	1.2997e-12	0.668	1.4e-14
RPLP2	294	298	781.9	1029.25	0.759679	1.6711e-12	0.668	2.1e-14
RFXAP	294	298	766.6	1008.85	0.759875	1.6768e-12	0.668	1.5e-14
FIGN	294	298	990.5	711.75	1.39164	1.6914e-12	0.668	2.1e-14
SNX7	294	298	1011.7	747.8	1.3529	1.5783e-12	0.668	2.2e-14
EMP2	294	298	983.7	750	1.3116	1.7179e-12	0.668	2.3e-14
KIF1C	294	298	1045.25	753.25	1.38765	2.0662e-12	0.667	2.8e-14
EXOSC8	294	298	767.7	985	0.779391	1.8632e-12	0.667	2.5e-14
LSM6	294	298	774.6	1021.55	0.75826	2.1683e-12	0.667	2.5e-14
CEP57	294	298	736.45	965.2	0.763002	1.7845e-12	0.667	2.8e-14
PGM1	294	298	1041.5	743.2	1.40137	1.7968e-12	0.667	3.9e-14
AGPAT9	294	298	1001.25	757.8	1.32126	2.1832e-12	0.667	2.6e-14
PMP22	294	298	984.6	752.95	1.30766	1.9453e-12	0.667	1.9e-14
LIMCH1	294	298	980.1	750.6	1.30576	1.8761e-12	0.667	2.1e-14
SERINC3	294	298	989.75	744.15	1.33004	2.0627e-12	0.667	2.6e-14
SH2D3C	294	298	799.25	998.4	0.800531	2.0485e-12	0.667	3.3e-14
SHC1	294	298	1068.15	768.85	1.38928	1.7661e-12	0.667	2.4e-14
FAT1	294	298	1010.85	741.95	1.36242	1.8504e-12	0.667	2.9e-14
TJP1	294	298	983.8	737.8	1.33342	1.7814e-12	0.667	5.6e-14
UGCG	294	298	1016.55	722	1.40796	1.7691e-12	0.667	2.2e-14
NOA1	294	298	799.9	1048.55	0.762863	2.2059e-12	0.667	2.7e-14
ANXA1	294	298	1049.9	731.8	1.43468	3.0922e-12	0.666	1e-13
CEBPD	294	298	1011.15	737	1.37198	2.7858e-12	0.666	4.4e-14
DYNLRB1	294	298	965.1	736.1	1.3111	3.1401e-12	0.666	5e-14
YKT6	294	298	1001.2	739.15	1.35453	2.3956e-12	0.666	3e-14
MICAL2	294	298	988.7	713.1	1.38648	2.9985e-12	0.666	3.8e-14
PHLDB2	294	298	1010.5	697.55	1.44864	2.6827e-12	0.666	6.2e-14
COL18A1	294	298	1018.6	737.55	1.38106	2.7762e-12	0.666	4.1e-14
BTAF1	294	298	771.4	1022.35	0.754536	2.8097e-12	0.666	3.3e-14
PPDPF	294	298	990.55	750.45	1.31994	2.8779e-12	0.666	5.9e-14
PTPN12	294	298	989.2	740.55	1.33576	3.1616e-12	0.666	4.4e-14
TMEM2	294	298	1012.75	732.6	1.38241	2.9628e-12	0.666	5.5e-14
ARHGAP19	294	298	801.8	985.35	0.813721	3.045e-12	0.666	3e-14
PTGFRN	294	298	992.3	743.25	1.33508	3.1187e-12	0.666	3.4e-14
EPHA2	294	298	1021.15	722.4	1.41355	3.0294e-12	0.666	1e-13
ZNF445	294	298	797.7	1034.1	0.771395	3.0294e-12	0.666	4.1e-14
RHBDF1	294	298	1071.6	712.55	1.50389	2.5968e-12	0.666	8.3e-14
RNF11	294	298	1011.15	741.75	1.3632	2.4038e-12	0.666	2.5e-14
SUMF1	294	298	1040.95	756.7	1.37564	2.8927e-12	0.666	5.4e-14
TM4SF1	294	298	1013.75	674.05	1.50397	2.6507e-12	0.666	1.4e-13
UEVLD	294	298	1007.2	774.6	1.30028	2.9225e-12	0.666	3.3e-14
SNX9	294	298	1009.7	734.8	1.37412	3.3966e-12	0.665	6.3e-14
ARGLU1	294	298	764.7	980.7	0.779749	3.414e-12	0.665	4.4e-14
ARL1	294	298	1014.8	774.55	1.31018	3.4374e-12	0.665	3.5e-14
ID1	294	298	1003.8	727.85	1.37913	3.6177e-12	0.665	5.8e-14
TUBA1C	294	298	1001.6	729.95	1.37215	4.1452e-12	0.665	8.3e-14
LHFPL2	294	298	1024.55	792.7	1.29248	3.6487e-12	0.665	4.2e-14
TMEM51	294	298	997.7	741.2	1.34606	3.6799e-12	0.665	9.6e-14
EFEMP1	294	298	1010.4	687.3	1.4701	3.6862e-12	0.665	8.4e-14
FAM210B	294	298	991.6	772.45	1.28371	3.788e-12	0.665	5.7e-14
ST5	294	298	991.3	714.1	1.38818	3.9058e-12	0.665	7.3e-14
LAIR1	294	298	786.35	1014.2	0.77534	4.0893e-12	0.665	3.9e-14
UACA	294	298	989.05	741.95	1.33304	3.4609e-12	0.665	6.6e-14
SH2D4A	294	298	1030.65	699.75	1.47288	4.202e-12	0.665	9.8e-14
LGALS3BP	294	298	1003.05	726.6	1.38047	4.8455e-12	0.664	1e-13
RNF217	294	298	999.9	722	1.3849	4.8046e-12	0.664	8.3e-14
TNFRSF1A	294	298	1018.55	767.2	1.32762	4.4215e-12	0.664	6.5e-14
GSN	294	298	1003.75	749.2	1.33976	4.4744e-12	0.664	7.1e-14
ARL2BP	294	298	992.05	764.7	1.29731	4.4065e-12	0.664	6.7e-14
ENAH	294	298	954.25	750.85	1.27089	4.5432e-12	0.664	1.2e-13
INF2	294	298	999.75	735.5	1.35928	4.3767e-12	0.664	9.8e-14
FAM214B	294	298	1030.7	747.95	1.37803	4.6445e-12	0.664	1e-13
CD300A	294	298	766.9	1005.9	0.762402	4.5432e-12	0.664	7.4e-14
BCL11A	294	298	752.85	1002.45	0.75101	4.7079e-12	0.664	6e-14
P2RY8	294	298	807.65	1051.05	0.768422	5.1325e-12	0.664	1.2e-13
ATP6AP2	294	298	1005	747.3	1.34484	5.1587e-12	0.664	7.4e-14
POLR1D	294	298	793.05	1004.45	0.789537	4.8537e-12	0.664	7.9e-14
EXOC7	294	298	1025.85	743.05	1.38059	5.2912e-12	0.664	1e-13
PDGFC	294	298	1064	763.2	1.39413	4.5201e-12	0.664	1e-13
VPS9D1	294	298	1020.75	773.25	1.32008	5.1761e-12	0.664	9.5e-14
RAB32	294	298	1039.1	751.25	1.38316	4.6524e-12	0.664	8e-14
THSD4	294	298	1015.4	725.8	1.39901	5.3181e-12	0.664	1e-13
PPAT	294	298	772.3	1016.6	0.759689	5.5196e-12	0.664	9.7e-14
SLC48A1	294	298	999.15	769.6	1.29827	5.6996e-12	0.664	8.1e-14
SHPRH	294	298	756.85	967.55	0.782233	5.7382e-12	0.664	9.1e-14
TRMT13	294	298	808.7	999	0.80951	5.7771e-12	0.664	7.9e-14
RPL5	294	298	787.5	1009	0.780476	6.2012e-12	0.663	1.3e-13
ZRANB2	294	298	781.4	974	0.802259	7.4245e-12	0.663	1.3e-13
GMIP	294	298	785.75	1003.45	0.783048	6.5008e-12	0.663	1.1e-13
DHX32	294	298	995.7	776.45	1.28237	6.6447e-12	0.663	1e-13
PXMP4	294	298	989.7	757.05	1.30731	7.6267e-12	0.663	1.1e-13
NT5E	294	298	1018.05	721.65	1.41073	6.8605e-12	0.663	1.7e-13
KIF3B	294	298	976.9	716.25	1.36391	6.8837e-12	0.663	1.6e-13
PPP4R1	294	298	992.1	749.65	1.32342	6.9652e-12	0.663	1e-13
IGFBP3	294	298	1024.75	696.4	1.4715	7.0004e-12	0.663	1.2e-13
DUSP1	294	298	1008.75	730.7	1.38053	7.1431e-12	0.663	1.1e-13
PHLDA1	294	298	1024.9	718.65	1.42615	7.2155e-12	0.663	2.1e-13
IGFBP6	294	298	1046.35	697.15	1.5009	6.4899e-12	0.663	1.9e-13
RFX5	294	298	812.4	1004.25	0.808962	7.4495e-12	0.663	9.5e-14
MYL6	294	298	1034	735.65	1.40556	6.6223e-12	0.663	1.7e-13
VPRBP	294	298	778.45	1012	0.769219	7.795e-12	0.663	1.4e-13
TGS1	294	298	797.35	1002.7	0.795203	7.808e-12	0.663	1e-13
C4orf29	294	298	805.45	1038.55	0.775552	8.0474e-12	0.662	1.3e-13
ANKIB1	294	298	984.95	742.25	1.32698	8.6631e-12	0.662	1.8e-13
SS18L2	294	298	798.65	1037.65	0.769672	8.7506e-12	0.662	2e-13
TMEM136	294	298	985.45	746.35	1.32036	9.4032e-12	0.662	2e-13
HOXC13	294	298	1011.05	707.95	1.42814	9.4505e-12	0.662	3.3e-13
MAP2K7	294	298	751.4	950.8	0.790282	8.7067e-12	0.662	2.2e-13
MOSPD1	294	298	951.55	729.95	1.30358	9.7716e-12	0.662	2.1e-13
RPS15A	294	298	765.75	971.2	0.788458	8.2523e-12	0.662	2.2e-13
RAB13	294	298	1017.05	772.8	1.31606	1.0429e-11	0.662	2.6e-13
RBBP6	294	298	773.85	997.45	0.775828	8.8834e-12	0.662	1.4e-13
TSPAN17	294	298	990.8	752.9	1.31598	9.0333e-12	0.662	1.4e-13
SERTAD3	294	298	1004.85	764.4	1.31456	1.0053e-11	0.662	2e-13
RBM5	294	298	818.2	1024.85	0.798361	9.3875e-12	0.662	1.8e-13
RBM15	294	298	765.05	1004.5	0.761623	9.9196e-12	0.662	2.2e-13
NUAK1	294	298	945.15	691.7	1.36642	9.5139e-12	0.662	2.6e-13
SNTA1	294	298	996.9	731.35	1.3631	8.8537e-12	0.662	1.6e-13
ST3GAL4	294	298	1017.05	765.65	1.32835	9.87e-12	0.662	1.8e-13
STAP1	294	298	801.05	1005.85	0.796391	8.2661e-12	0.662	1.4e-13
CAPNS1	294	298	966	737.4	1.31001	1.0003e-11	0.662	2.5e-13
YIF1A	294	298	983.45	761.25	1.29189	8.4482e-12	0.662	1.2e-13
EHD2	294	298	1048.95	735.45	1.42627	1.0053e-11	0.662	3.2e-13
RHOBTB1	294	298	1034.65	757	1.36678	1.0188e-11	0.662	2.1e-13
MAGED2	294	298	994.35	730.5	1.36119	8.6486e-12	0.662	1.5e-13
CCDC66	294	298	789.3	1011.65	0.780211	1.0464e-11	0.662	1.7e-13
PROCR	294	298	985.6	749.45	1.3151	1.0551e-11	0.661	1.9e-13
RPL15	294	298	805.75	1012.65	0.795685	1.0569e-11	0.661	1.5e-13
ARL4D	294	298	1030	732.65	1.40586	1.3609e-11	0.661	4.3e-13
ITGAL	294	298	794.25	1004.85	0.790416	1.1241e-11	0.661	2.1e-13
DDR1	294	298	963	729.55	1.31999	1.126e-11	0.661	4.5e-13
SLC2A10	294	298	1018.7	728.4	1.39854	1.1354e-11	0.661	2.9e-13
ZBTB11	294	298	783.25	987.5	0.793165	1.3187e-11	0.661	2e-13
AXL	294	298	1050.65	713.85	1.47181	1.1223e-11	0.661	4.1e-13
PNN	294	298	759.75	973.1	0.780752	1.2525e-11	0.661	2.4e-13
PLCE1	294	298	998.45	711.25	1.4038	1.2546e-11	0.661	4.7e-13
DLC1	294	298	1030.8	734.05	1.40426	1.2339e-11	0.661	3.8e-13
F3	294	298	1034.65	711.5	1.45418	1.2567e-11	0.661	4.8e-13
MGST3	294	298	1040.9	753.4	1.3816	1.3519e-11	0.661	3.3e-13
IER5L	294	298	1009.6	738.85	1.36645	1.3013e-11	0.661	4e-13
RPRD2	294	298	767.45	998.7	0.768449	1.2905e-11	0.661	2.9e-13
TTC30A	294	298	1003.65	739.25	1.35766	1.1797e-11	0.661	2e-13
VAV1	294	298	789	1037.2	0.760702	1.3519e-11	0.661	2.3e-13
SAMSN1	294	298	800.9	1031.15	0.776706	1.2567e-11	0.661	2.5e-13
PPP1R16B	294	298	794.5	983.45	0.80787	1.3837e-11	0.661	2.7e-13
ARHGAP1	294	298	1013.85	749.5	1.3527	1.4022e-11	0.66	3.1e-13
ATP6V0E1	294	298	1022.55	785.45	1.30187	1.6008e-11	0.66	3.7e-13
BDKRB1	294	298	988.3	751.1	1.3158	1.5981e-11	0.66	3.1e-13
NPC1	294	298	1042.3	767.4	1.35822	1.5132e-11	0.66	3.7e-13
SLC35B2	294	298	970.8	765.4	1.26836	1.5233e-11	0.66	2.3e-13
MID2	294	298	1019.85	705.35	1.44588	1.5258e-11	0.66	6.2e-13
BICC1	294	298	1016.95	712.35	1.4276	1.5283e-11	0.66	4.8e-13
CAV1	294	298	1038.2	700.75	1.48156	1.5981e-11	0.66	6.4e-13
INO80D	294	298	772.05	963.8	0.801048	1.5334e-11	0.66	2.8e-13
KRT80	294	298	1015.95	727.45	1.39659	1.5641e-11	0.66	4.5e-13
SLC12A4	294	298	1020.2	765.95	1.33194	1.5641e-11	0.66	3.2e-13
NINJ1	294	298	1013.55	768.75	1.31844	1.5876e-11	0.66	2.8e-13
EPN1	294	298	1000.65	751.35	1.3318	1.4591e-11	0.66	3.5e-13
SERPINE1	294	298	1005.1	717.8	1.40025	1.5981e-11	0.66	4.4e-13
CROT	294	298	1021.3	765	1.33503	1.7588e-11	0.66	5.3e-13
LRMP	294	298	783.45	999.95	0.783489	1.8298e-11	0.66	5.3e-13
SEPW1	294	298	959.15	771.5	1.24323	1.7329e-11	0.66	3.7e-13
EMP1	294	298	1015.8	703	1.44495	1.6382e-11	0.66	5.9e-13
OCRL	294	298	981.7	749	1.31068	1.641e-11	0.66	4.6e-13
ARHGAP15	294	298	803.7	997.65	0.805593	1.5308e-11	0.66	3.2e-13
SMARCA5	294	298	752.25	959.5	0.784002	1.6087e-11	0.66	3.2e-13
RPS29	294	298	789.15	995.5	0.792717	1.8664e-11	0.66	4.8e-13
ADAM15	294	298	1004	774.05	1.29707	1.7559e-11	0.66	4.9e-13
PVRL2	294	298	993.85	761.55	1.30504	1.4591e-11	0.66	2.8e-13
C10orf2	294	298	792.6	1004.1	0.789364	1.848e-11	0.66	3.6e-13
PTPRJ	294	298	1005	746.5	1.34628	1.848e-11	0.66	4.2e-13
ZNF169	294	298	801.8	981.45	0.816955	1.8118e-11	0.66	4e-13
ARHGEF10	294	298	1006.5	748	1.34559	2.2074e-11	0.659	6.2e-13
ZC3H4	294	298	779.4	1010.7	0.771149	2.2699e-11	0.659	5.6e-13
BLVRB	294	298	1024.15	781.35	1.31074	2.084e-11	0.659	5.5e-13
MYO1B	294	298	1003.85	746.6	1.34456	1.9772e-11	0.659	5.3e-13
C1QL1	294	298	972.45	716.55	1.35713	2.365e-11	0.659	5.8e-13
HPCAL1	294	298	1032.1	759.4	1.3591	2.1573e-11	0.659	5.8e-13
LYPD6	294	298	994.4	709.45	1.40165	2.01e-11	0.659	6.8e-13
HRCT1	294	298	958.55	752.35	1.27407	1.8943e-11	0.659	4.4e-13
SSH3	294	298	980.6	713.35	1.37464	2.0299e-11	0.659	5.9e-13
CCDC80	294	298	1022.35	737.25	1.38671	2.0067e-11	0.659	4.8e-13
MAN1B1	294	298	1001.6	765.85	1.30783	1.9131e-11	0.659	4.5e-13
PRRC2C	294	298	764.2	980.9	0.77908	2.1291e-11	0.659	5.7e-13
RAB22A	294	298	997.6	732.65	1.36163	2.1537e-11	0.659	5.9e-13
NUPR1	294	298	996.2	744.7	1.33772	2.0001e-11	0.659	6.7e-13
KIAA1598	294	298	991.75	752.5	1.31794	2.193e-11	0.659	4.5e-13
JUN	294	298	1021.4	734.65	1.39032	2.2551e-11	0.659	8.9e-13
SRPX2	294	298	1035.55	740.7	1.39807	2.2074e-11	0.659	1.1e-12
PPP2CB	294	298	981.95	746.9	1.3147	2.0909e-11	0.659	5e-13
DKK1	294	298	1000.55	707.25	1.4147	2.2147e-11	0.659	7.6e-13
S100A6	294	298	999.5	726.3	1.37615	2.233e-11	0.659	7.7e-13
FTL	294	298	1069.8	806.2	1.32697	2.2366e-11	0.659	6.5e-13
APLP2	294	298	939.55	720.3	1.30439	1.9935e-11	0.659	7e-13
RAB37	294	298	806.7	980.5	0.822743	1.9739e-11	0.659	4e-13
SEMA4F	294	298	998.85	753.2	1.32614	2.3456e-11	0.659	4.5e-13
TPD52L1	294	298	991.05	756.25	1.31048	2.2074e-11	0.659	5.7e-13
MYCBP2	294	298	798.6	1031.45	0.77425	2.4599e-11	0.659	6.4e-13
CORO1A	294	298	794.9	963.9	0.824671	2.4882e-11	0.659	5.8e-13
POGLUT1	294	298	765.85	1020.55	0.750429	2.4923e-11	0.659	8.7e-13
OBSL1	294	298	1013.45	741.9	1.36602	3.2847e-11	0.658	1.3e-12
YEATS4	294	298	760.35	966.5	0.786705	2.5087e-11	0.658	6.5e-13
AP2S1	294	298	976.95	740.7	1.31896	2.8501e-11	0.658	1.1e-12
FEZ2	294	298	962.4	746.1	1.28991	2.8735e-11	0.658	7.8e-13
CERCAM	294	298	993.05	750.35	1.32345	2.6393e-11	0.658	9.3e-13
GALNS	294	298	1007.85	762.05	1.32255	2.7182e-11	0.658	6.3e-13
ZBTB4	294	298	1017.7	763.65	1.33268	2.6785e-11	0.658	9.4e-13
TAX1BP1	294	298	996.6	739.3	1.34803	2.7138e-11	0.658	8e-13
GNG11	294	298	1005.65	768.35	1.30884	3.2002e-11	0.658	1.1e-12
VEPH1	294	298	1032.9	726.1	1.42253	2.8362e-11	0.658	9.2e-13
MBOAT7	294	298	1016.45	767.75	1.32393	2.588e-11	0.658	5.6e-13
MRPS25	294	298	813.6	1018.05	0.799175	2.6135e-11	0.658	1e-12
TSPAN9	294	298	988.95	752	1.31509	2.8595e-11	0.658	6.1e-13
USP19	294	298	817.8	988.05	0.827691	2.5046e-11	0.658	6.7e-13
HSH2D	294	298	798.45	988.65	0.807616	3.003e-11	0.658	5.7e-13
SMPD1	294	298	975.5	774.8	1.25903	3.0624e-11	0.658	7.2e-13
CHST3	294	298	1032	721.7	1.42996	3.1076e-11	0.658	1.3e-12
TRIM47	294	298	986.5	726.3	1.35825	3.1433e-11	0.658	1.2e-12
APP	294	298	1002.45	758.7	1.32127	2.6523e-11	0.658	5.7e-13
NCKAP1L	294	298	818.8	1042.6	0.785344	2.8501e-11	0.658	1.2e-12
CYTH3	294	298	1034.4	751.2	1.377	3.3934e-11	0.657	1.2e-12
GPRC5B	294	298	973.5	711.95	1.36737	4.2182e-11	0.657	1.7e-12
KDM2B	294	298	773	963.8	0.802034	3.466e-11	0.657	9.8e-13
PGRMC1	294	298	978.5	766.05	1.27733	3.821e-11	0.657	9.1e-13
NABP1	294	298	1041.5	761.85	1.36707	3.6809e-11	0.657	1.6e-12
ANTXR1	294	298	1026.3	702.05	1.46186	3.7472e-11	0.657	1.4e-12
RGL2	294	298	1011.4	757.9	1.33448	3.7229e-11	0.657	1e-12
GTF2B	294	298	786.65	1007.6	0.780717	3.4603e-11	0.657	1.2e-12
C3orf14	294	298	980.5	762.3	1.28624	4.1103e-11	0.657	1.1e-12
GABPB1	294	298	788.75	994.55	0.793072	3.6928e-11	0.657	9.2e-13
SERBP1	294	298	759.4	986.15	0.770065	3.6392e-11	0.657	1.4e-12
ME2	294	298	801.75	1043.75	0.768144	4.2664e-11	0.657	2.4e-12
PROSER1	294	298	780.8	1005.25	0.776722	4.315e-11	0.657	1.8e-12
ATP6V1D	294	298	957.15	754.1	1.26926	4.9827e-11	0.656	1.6e-12
IER3	294	298	974.65	737.65	1.32129	4.6334e-11	0.656	1.7e-12
MCM3AP-AS1	294	298	819.05	1000.35	0.818763	4.5223e-11	0.656	1.1e-12
NR2F2	294	298	1015.15	770.25	1.31795	5.0638e-11	0.656	1.7e-12
TRA2B	294	298	762	959.05	0.794536	5.1213e-11	0.656	1.4e-12
SIX5	294	298	984.4	747.9	1.31622	5.4099e-11	0.656	1.6e-12
ST6GALNAC2	294	298	988.95	717.9	1.37756	4.5004e-11	0.656	1.5e-12
CCDC12	294	298	804.85	1025.75	0.784645	5.0312e-11	0.656	1.4e-12
RASGRP2	294	298	800.3	1041.8	0.76819	5.5155e-11	0.656	2.4e-12
CDH2	294	298	973.65	720.85	1.3507	5.0475e-11	0.656	1.8e-12
MVP	294	298	1016.15	752.05	1.35117	5.0556e-11	0.656	1.7e-12
CDK16	294	298	980.2	737.5	1.32908	5.0312e-11	0.656	1.8e-12
TBC1D9	294	298	995.75	790.65	1.25941	5.3925e-11	0.656	1.7e-12
AIF1	294	298	799.25	979.3	0.816144	5.0966e-11	0.656	1e-12
CRAT	294	298	1052.75	787.3	1.33716	5.1379e-11	0.656	1.7e-12
TMED9	294	298	991.1	757.9	1.30769	4.6184e-11	0.656	1.4e-12
ZNF503	294	298	988.05	749.2	1.31881	4.6109e-11	0.656	1.8e-12
RPL11	294	298	781.25	966.9	0.807995	4.4642e-11	0.656	1.2e-12
GOLGA2	294	298	1033.5	765.95	1.3493	5.5422e-11	0.656	1.8e-12
TMEM56	294	298	940.45	750.45	1.25318	5.605e-11	0.656	1.5e-12
PRKCB	294	298	791.2	993.75	0.796176	5.696e-11	0.656	2e-12
PDIA4	294	298	1003.6	761.85	1.31732	7.2235e-11	0.655	2.4e-12
B3GNT9	294	298	984.6	781.4	1.26005	6.0258e-11	0.655	1.4e-12
BOD1	294	298	966.35	761.9	1.26834	7.4944e-11	0.655	3.3e-12
SMARCA1	294	298	988.4	733.25	1.34797	6.1432e-11	0.655	3.3e-12
RAD17	294	298	773.8	998.15	0.775234	6.1828e-11	0.655	2.2e-12
IL17RC	294	298	997.5	768.95	1.29722	6.2027e-11	0.655	2.1e-12
CELSR1	294	298	1009.7	750.8	1.34483	6.6673e-11	0.655	3.1e-12
NCKAP1	294	298	975.6	757.4	1.28809	6.3539e-11	0.655	2.6e-12
FBXO27	294	298	1012.6	743.9	1.3612	6.8077e-11	0.655	2.3e-12
FOXF2	294	298	1007.25	732.85	1.37443	7.7379e-11	0.655	3.9e-12
NMT2	294	298	1001.9	760.4	1.3176	6.5088e-11	0.655	2e-12
IMP3	294	298	820.55	1006.05	0.815616	6.5717e-11	0.655	2.1e-12
MATR3	294	298	758.05	969.9	0.781575	7.6396e-11	0.655	2.4e-12
MORF4L2	294	298	976.15	748.75	1.30371	6.2527e-11	0.655	2.1e-12
GABARAPL1	294	298	977	727.4	1.34314	6.8735e-11	0.655	2.6e-12
LIAS	294	298	817.55	999.2	0.818205	6.9846e-11	0.655	2e-12
RCC2	294	298	776.55	983.95	0.789217	6.4775e-11	0.655	2e-12
CST3	294	298	1012.15	748.85	1.35161	7.0747e-11	0.655	3.1e-12
DOCK1	294	298	995.8	764.3	1.30289	7.143e-11	0.655	2.6e-12
HSPA12A	294	298	1004	720.55	1.39338	7.2235e-11	0.655	2.8e-12
DHX15	294	298	790.25	1013.75	0.779531	7.0408e-11	0.655	2.8e-12
MLF1	294	298	949.55	737.95	1.28674	7.2351e-11	0.655	3.4e-12
SLC39A7	294	298	981.4	775.5	1.26551	5.8634e-11	0.655	1.5e-12
FBLIM1	294	298	971.3	709.1	1.36976	7.3283e-11	0.655	2.1e-12
HSPA1A	294	298	1006.3	742.3	1.35565	7.4465e-11	0.655	4.9e-12
URGCP	294	298	995.45	763.1	1.30448	5.9107e-11	0.655	2.2e-12
YIPF6	294	298	960.15	745.9	1.28724	7.3049e-11	0.655	2.7e-12
HK1	294	298	1008.65	777.4	1.29747	7.6152e-11	0.655	2.3e-12
PVR	294	298	983.75	759.35	1.29552	6.4567e-11	0.655	2.5e-12
ZBTB39	294	298	802.4	966.3	0.830384	7.603e-11	0.655	2.6e-12
C8orf58	294	298	1012.35	751.1	1.34782	9.7818e-11	0.654	4.7e-12
RGS16	294	298	757.15	966.9	0.78307	8.0533e-11	0.654	3.1e-12
RDX	294	298	948.05	712.1	1.33134	9.4004e-11	0.654	4e-12
SPOCK1	294	298	1002.3	734.2	1.36516	8.2354e-11	0.654	4.2e-12
CDC14B	294	298	1007.15	770.65	1.30688	9.6122e-11	0.654	4.9e-12
FOSL1	294	298	1049.5	727.1	1.44341	8.6392e-11	0.654	5.4e-12
RNF220	294	298	785.45	989.65	0.793664	8.8907e-11	0.654	2.9e-12
MXRA7	294	298	1016.05	758.7	1.3392	9.6275e-11	0.654	3.2e-12
TMEM234	294	298	989.35	734.95	1.34615	8.9618e-11	0.654	3.2e-12
ADCK3	294	298	798.3	999.05	0.799059	9.0047e-11	0.654	3.2e-12
ARRDC3	294	298	1009.45	785.6	1.28494	9.1493e-11	0.654	2.9e-12
VSIG10	294	298	974.05	746.95	1.30404	9.1931e-11	0.654	4.5e-12
PLSCR4	294	298	989.95	728.15	1.35954	8.2749e-11	0.654	2.6e-12
CLIP1	294	298	994.1	776.2	1.28073	9.3407e-11	0.654	3.7e-12
RAC1	294	298	974.7	740.2	1.31681	8.1699e-11	0.654	2.9e-12
HSBP1	294	298	988.05	762.4	1.29597	9.4604e-11	0.654	3.6e-12
RPS20	294	298	772.2	972.1	0.794363	8.8907e-11	0.654	3.3e-12
RILPL1	294	298	1001.4	784.05	1.27721	9.2667e-11	0.654	3.6e-12
TCF3	294	298	787.35	1001.25	0.786367	9.8756e-11	0.654	3.3e-12
TFPI	294	298	1006.3	741.85	1.35647	7.9257e-11	0.654	3.4e-12
FAM76B	294	298	779.15	969.3	0.803828	1.0098e-10	0.654	3e-12
GNA12	294	298	1016.15	781.6	1.30009	1.1142e-10	0.653	3.7e-12
VANGL1	294	298	971.45	742.45	1.30844	1.174e-10	0.653	6.3e-12
EIF2A	294	298	791.45	992	0.797833	1.1267e-10	0.653	3.8e-12
DOT1L	294	298	786.2	956.55	0.821912	1.3115e-10	0.653	4.3e-12
NRBP1	294	298	958.75	760.2	1.26118	1.2869e-10	0.653	5.2e-12
UPF2	294	298	794.8	997.7	0.796632	1.0915e-10	0.653	3.2e-12
CSRP1	294	298	1021.45	762.6	1.33943	1.0984e-10	0.653	4.5e-12
NSUN6	294	298	801.5	1001.25	0.800499	1.076e-10	0.653	3.9e-12
GULP1	294	298	1019	733.05	1.39008	1.0829e-10	0.653	8.4e-12
LGALS3	294	298	987	755.75	1.30599	1.3261e-10	0.653	5.8e-12
PHLDA2	294	298	1025.1	712	1.43975	1.1195e-10	0.653	1.4e-11
PLAGL2	294	298	791.75	985.75	0.803196	1.1213e-10	0.653	4.5e-12
WDR89	294	298	767.55	1005.15	0.763617	1.1447e-10	0.653	7.9e-12
ICAM2	294	298	791.65	1036.35	0.763883	1.0709e-10	0.653	4.4e-12
SOWAHC	294	298	964.85	756.85	1.27482	1.1519e-10	0.653	8.3e-12
BFSP1	294	298	992.45	730.9	1.35785	1.1574e-10	0.653	4.6e-12
HM13	294	298	971.2	735.45	1.32055	1.2788e-10	0.653	5.5e-12
LASP1	294	298	1005.55	739.7	1.3594	1.174e-10	0.653	6.4e-12
ACO1	294	298	1010.65	755.3	1.33808	1.1834e-10	0.653	4.8e-12
RPS23	294	298	814.55	1018.95	0.799401	1.2429e-10	0.653	5e-12
CABYR	294	298	991.1	733.25	1.35165	1.2042e-10	0.653	5.3e-12
ALDH3A2	294	298	985.5	776.4	1.26932	1.239e-10	0.653	4.5e-12
DSTYK	294	298	1007.3	783.7	1.28531	1.2409e-10	0.653	5.4e-12
SGK1	294	298	978.3	754.65	1.29636	1.3345e-10	0.653	5.3e-12
HIST1H3F	294	298	777.3	959	0.810532	1.2567e-10	0.653	3.9e-12
SLC10A3	294	298	1025.5	762.05	1.34571	1.1871e-10	0.653	4.7e-12
SLC31A2	294	298	1010.4	755.95	1.3366	1.0292e-10	0.653	4.6e-12
MMP14	294	298	1035.65	766.85	1.35052	1.1019e-10	0.653	5.9e-12
KHDRBS1	294	298	758.85	976.05	0.77747	1.2768e-10	0.653	5.5e-12
VCL	294	298	986.55	712.55	1.38453	1.3198e-10	0.653	6.9e-12
TRAF3IP3	294	298	795.65	1029.1	0.773151	1.324e-10	0.653	1e-11
TANC1	294	298	980.4	776.65	1.26234	1.0374e-10	0.653	3.1e-12
WASL	294	298	971.6	770.45	1.26108	1.1107e-10	0.653	6.5e-12
TUBB6	294	298	975.45	742.65	1.31347	1.3345e-10	0.653	4.9e-12
ARF4	294	298	998.55	772.8	1.29212	1.7496e-10	0.652	6.5e-12
FZD6	294	298	992.15	743.95	1.33362	1.3708e-10	0.652	6.8e-12
FLOT1	294	298	1016.9	769.05	1.32228	1.373e-10	0.652	6.1e-12
ASAP3	294	298	1001.65	745.25	1.34405	1.4856e-10	0.652	5.7e-12
NPC2	294	298	1011.85	782.8	1.2926	1.3795e-10	0.652	5.3e-12
PDLIM5	294	298	1006.8	737.15	1.3658	1.7717e-10	0.652	8.4e-12
PPAP2A	294	298	1016.8	766.1	1.32724	1.5822e-10	0.652	6.3e-12
RASAL2	294	298	953.1	718.3	1.32688	1.426e-10	0.652	5.4e-12
SNX12	294	298	1003.75	769.25	1.30484	1.4237e-10	0.652	5.4e-12
ARHGAP5	294	298	967.3	754.5	1.28204	1.5772e-10	0.652	8e-12
PPA1	294	298	776.25	990.95	0.783339	1.7196e-10	0.652	7e-12
MYL9	294	298	955.65	717.25	1.33238	1.4532e-10	0.652	6.5e-12
ATRN	294	298	997.95	767.4	1.30043	1.4578e-10	0.652	5.1e-12
CARD10	294	298	962.5	725.55	1.32658	1.4601e-10	0.652	5.9e-12
TGFB1I1	294	298	994.55	733.55	1.3558	1.7277e-10	0.652	6.5e-12
ANO10	294	298	1033	790.25	1.30718	1.4926e-10	0.652	6.9e-12
PIP4K2C	294	298	973.65	791.4	1.23029	1.4926e-10	0.652	5.1e-12
RBFOX2	294	298	992.75	739.1	1.34319	1.5404e-10	0.652	9.8e-12
YTHDC1	294	298	764.4	994.65	0.768512	1.417e-10	0.652	5.7e-12
NAGLU	294	298	1009	777.3	1.29808	1.4486e-10	0.652	4.8e-12
VMP1	294	298	997.45	730.8	1.36487	1.6047e-10	0.652	1e-11
MYO1E	294	298	995.95	751.5	1.32528	1.4395e-10	0.652	7.6e-12
CNTRL	294	298	783.15	988.5	0.792261	1.6302e-10	0.652	7.6e-12
TSPAN6	294	298	970.9	742.15	1.30823	1.3643e-10	0.652	8.7e-12
ATOH8	294	298	1010.65	734.25	1.37644	1.6955e-10	0.652	1.1e-11
GMFG	294	298	785.35	1029.95	0.762513	1.4509e-10	0.652	7.1e-12
WISP2	294	298	976.4	773.45	1.2624	1.417e-10	0.652	6.5e-12
BACE1	294	298	980.2	764.65	1.28189	1.7468e-10	0.652	7.5e-12
ZBED4	294	298	800	997.25	0.802206	1.6072e-10	0.652	5.6e-12
LBR	294	298	780.6	982.85	0.794221	1.6928e-10	0.652	5.9e-12
HRH1	294	298	1019.75	713.5	1.42922	1.7912e-10	0.651	9.8e-12
C5orf42	294	298	991.2	758.45	1.30688	2.2827e-10	0.651	9.5e-12
ADRBK1	294	298	785.75	983.9	0.798608	2.3078e-10	0.651	9.1e-12
BTD	294	298	1016.85	779	1.30533	1.8628e-10	0.651	7.5e-12
PACSIN3	294	298	993.05	761.7	1.30373	1.8923e-10	0.651	9.6e-12
ME1	294	298	1008.25	770.85	1.30797	1.8982e-10	0.651	7.4e-12
ARL4C	294	298	972	745.25	1.30426	1.9042e-10	0.651	7.7e-12
CLK2	294	298	787.8	972	0.810494	1.8253e-10	0.651	7.3e-12
PUM2	294	298	753.45	970.95	0.775993	1.9312e-10	0.651	1e-11
AKAP8L	294	298	792.15	1001.3	0.791122	2.2579e-10	0.651	8.7e-12
CLASP2	294	298	774.65	1018.85	0.760318	1.9403e-10	0.651	9.8e-12
GNL3	294	298	802.65	1003.3	0.80001	1.9464e-10	0.651	8e-12
RPL18	294	298	789.05	972.9	0.811029	1.9586e-10	0.651	8.5e-12
DYNLT1	294	298	961.15	749.65	1.28213	1.8396e-10	0.651	8.6e-12
KANK2	294	298	981.05	760.35	1.29026	2.0177e-10	0.651	8.2e-12
FBXO32	294	298	986.1	769.8	1.28098	2.0335e-10	0.651	8.2e-12
L1CAM	294	298	1010.5	725.2	1.39341	2.0335e-10	0.651	1.3e-11
EDN1	294	298	990.6	714.8	1.38584	2.1614e-10	0.651	1.3e-11
TRMT10C	294	298	778	1005.7	0.773591	2.0883e-10	0.651	8.3e-12
TEAD2	294	298	989.85	694	1.4263	2.0949e-10	0.651	2.2e-11
LPAR1	294	298	1022.75	756.6	1.35177	1.9864e-10	0.651	1.2e-11
FAM20C	294	298	1020.45	765.25	1.33349	2.1312e-10	0.651	9.3e-12
NOL3	294	298	1020.85	794.85	1.28433	2.0688e-10	0.651	7.7e-12
RAB1A	294	298	970.05	765.95	1.26647	1.9312e-10	0.651	7.9e-12
RCAN1	294	298	978.9	755.05	1.29647	1.9251e-10	0.651	7.2e-12
LUC7L3	294	298	776.45	974.75	0.796563	2.3114e-10	0.651	9.6e-12
WWC1	294	298	960.9	753.7	1.27491	2.2863e-10	0.651	9.3e-12
ZNF195	294	298	774.45	954.85	0.81107	2.1279e-10	0.651	9.3e-12
SPATS2L	294	298	995.1	710.4	1.40076	2.2195e-10	0.651	2.5e-11
ZNF518A	294	298	777.85	998.75	0.778824	2.3042e-10	0.651	1.3e-11
EPB41L1	294	298	975.75	752.5	1.29668	2.2934e-10	0.651	1e-11
KIAA1522	294	298	978.35	721.2	1.35656	2.3258e-10	0.651	1.8e-11
MRPS31	294	298	796.45	986.85	0.807063	2.5696e-10	0.65	1.1e-11
MDN1	294	298	779.1	991.25	0.785977	2.3624e-10	0.65	9.2e-12
ARID1A	294	298	777.6	973.55	0.798726	2.773e-10	0.65	1.8e-11
RAB2A	294	298	975.85	778.35	1.25374	2.4183e-10	0.65	1e-11
GAS6	294	298	982.05	752.05	1.30583	2.812e-10	0.65	1.5e-11
TRIM45	294	298	986.5	770.85	1.27976	2.4639e-10	0.65	1.1e-11
KIAA1191	294	298	977.9	795.3	1.2296	2.9689e-10	0.65	1.5e-11
TTC23	294	298	982.75	732.65	1.34136	2.5418e-10	0.65	1.2e-11
MPP5	294	298	1025.75	756.45	1.35601	2.4486e-10	0.65	1.3e-11
FAU	294	298	770.1	964.25	0.798652	2.7687e-10	0.65	1.4e-11
MYH9	294	298	1005.65	747.85	1.34472	2.3587e-10	0.65	1.3e-11
CAMSAP2	294	298	942.2	768.45	1.2261	2.6018e-10	0.65	1.2e-11
TRIOBP	294	298	1020.6	751.05	1.3589	2.7345e-10	0.65	1.4e-11
NUCB1	294	298	976.75	752.3	1.29835	3.0387e-10	0.65	1.4e-11
PLAT	294	298	1024.75	710.35	1.4426	2.5221e-10	0.65	2e-11
SYNC	294	298	974.55	750.1	1.29923	2.7007e-10	0.65	1.6e-11
DHRS3	294	298	959.2	718.55	1.33491	2.7049e-10	0.65	1.5e-11
FNBP4	294	298	773.45	963.45	0.802792	2.7091e-10	0.65	1.2e-11
AGTPBP1	294	298	764.55	969.8	0.788358	2.726e-10	0.65	1.4e-11
CA12	294	298	1031.55	748	1.37908	2.7345e-10	0.65	1.6e-11
TOR2A	294	298	787.95	1007.95	0.781735	2.9874e-10	0.65	1.4e-11
CAMKV	294	298	787.8	953.1	0.826566	2.6673e-10	0.65	1.1e-11
PLEKHA1	294	298	948.85	747.15	1.26996	2.5537e-10	0.65	2.3e-11
PDE5A	294	298	992.15	708.1	1.40114	2.7816e-10	0.65	1.7e-11
PRPF40A	294	298	775.35	958.85	0.808625	2.8917e-10	0.65	1.2e-11
RBM6	294	298	805.3	997.55	0.807278	2.8207e-10	0.65	1.1e-11
ROMO1	294	298	964.35	744.95	1.29452	2.46e-10	0.65	1e-11
S100A16	294	298	982.8	707.4	1.38931	2.6882e-10	0.65	2.4e-11
SLC26A11	294	298	989.2	763.7	1.29527	2.6303e-10	0.65	1.4e-11
STAU1	294	298	968.1	749.55	1.29157	2.5497e-10	0.65	1.2e-11
MAMDC2	294	298	974.85	769.45	1.26694	3.0958e-10	0.649	1.7e-11
RPS28	294	298	769.05	957.4	0.803269	3.9513e-10	0.649	2.2e-11
EFNA5	294	298	973.7	749.6	1.29896	3.1587e-10	0.649	2.1e-11
FOXC1	294	298	990.4	742.1	1.33459	3.8138e-10	0.649	3.2e-11
RPS25	294	298	782.7	973.35	0.80413	3.8255e-10	0.649	2.2e-11
TGIF1	294	298	994.65	749.15	1.3277	3.258e-10	0.649	2.3e-11
KDELC2	294	298	961.25	780.7	1.23127	3.258e-10	0.649	1.2e-11
GPRC5A	294	298	981	700.95	1.39953	3.2986e-10	0.649	2.6e-11
GALNT11	294	298	983.9	788.1	1.24845	3.6134e-10	0.649	1.4e-11
TAF4B	294	298	798.5	1010.65	0.790086	3.3396e-10	0.649	1.6e-11
HNRNPH1	294	298	770.15	968.9	0.79487	3.35e-10	0.649	1.8e-11
AAED1	294	298	1010	774.3	1.3044	3.4286e-10	0.649	1.5e-11
MTF2	294	298	765.25	978.2	0.782304	3.4605e-10	0.649	1.5e-11
COL4A2	294	298	1006.25	746.05	1.34877	3.4873e-10	0.649	1.8e-11
COPRS	294	298	1002.4	767.55	1.30597	3.5198e-10	0.649	1.8e-11
HEBP1	294	298	1028.2	793.9	1.29513	3.2179e-10	0.649	1.8e-11
MOXD1	294	298	956.05	723.75	1.32097	3.5745e-10	0.649	1.6e-11
BACE2	294	298	970.35	765.25	1.26802	3.698e-10	0.649	1.8e-11
PAM	294	298	986.45	783.35	1.25927	3.1734e-10	0.649	1.3e-11
ARHGAP9	294	298	789.35	973.95	0.810463	3.569e-10	0.649	1.7e-11
PRKX	294	298	810.1	973.9	0.83181	3.6357e-10	0.649	1.6e-11
RAB12	294	298	979.95	759.75	1.28983	3.3037e-10	0.649	1.6e-11
RALB	294	298	992.3	798.45	1.24278	3.1006e-10	0.649	1.3e-11
FSTL3	294	298	995.75	752.45	1.32334	3.7266e-10	0.649	1.9e-11
TCEAL1	294	298	960.7	779.45	1.23254	3.6022e-10	0.649	1.7e-11
POLR2B	294	298	780.45	979.4	0.796865	3.7612e-10	0.649	2.5e-11
SUZ12	294	298	768.75	948.95	0.810106	3.7208e-10	0.649	1.8e-11
TMEM14A	294	298	965.25	742.25	1.30044	3.7497e-10	0.649	1.8e-11
PRPF39	294	298	769.35	975.25	0.788875	3.9331e-10	0.649	2e-11
CSNK1D	294	298	997.1	753.8	1.32276	3.698e-10	0.649	2.2e-11
TMEM54	294	298	982.05	746.05	1.31633	4.0436e-10	0.648	4.6e-11
GALE	294	298	997.75	741.05	1.3464	4.0749e-10	0.648	2.8e-11
ATL3	294	298	1037.3	775.05	1.33837	4.503e-10	0.648	2.3e-11
CYB5R1	294	298	978.3	780.7	1.25311	5.0285e-10	0.648	2.5e-11
MAP4K3	294	298	933.45	738.3	1.26432	4.1957e-10	0.648	2.4e-11
CRLF3	294	298	796.95	1024.75	0.777702	4.503e-10	0.648	3e-11
PRKCDBP	294	298	1037.65	738.6	1.40489	4.2346e-10	0.648	2.9e-11
AGTRAP	294	298	1003.2	765.35	1.31077	4.2607e-10	0.648	3.6e-11
EIF4E	294	298	790.85	1001.9	0.78935	4.3134e-10	0.648	2.5e-11
EZH1	294	298	806.95	962.3	0.838564	4.3134e-10	0.648	2e-11
ZNF296	294	298	798.05	1010.95	0.789406	4.2022e-10	0.648	2.5e-11
DNASE1L1	294	298	973.7	745.2	1.30663	5.2728e-10	0.648	3.2e-11
FKBP14	294	298	993.45	786.95	1.26241	4.0937e-10	0.648	2e-11
FNDC3B	294	298	966.05	733.05	1.31785	5.0594e-10	0.648	3e-11
ZCCHC8	294	298	771.55	965.9	0.798789	5.1532e-10	0.648	2.5e-11
CD53	294	298	817.55	1015.5	0.805071	4.4208e-10	0.648	3e-11
RPL32	294	298	786.2	1013.2	0.775957	4.6079e-10	0.648	2.8e-11
HYI	294	298	989.55	763.6	1.2959	4.9521e-10	0.648	3e-11
EIF3A	294	298	797.65	996.95	0.80009	4.7151e-10	0.648	2.4e-11
LGALS1	294	298	989.15	776	1.27468	4.4961e-10	0.648	2.2e-11
HDAC11	294	298	1000.45	766.2	1.30573	4.7368e-10	0.648	2.5e-11
NRBP2	294	298	997.3	766.85	1.30052	4.766e-10	0.648	2.4e-11
BAIAP2	294	298	973.6	730.15	1.33342	5.0905e-10	0.648	2.8e-11
DGKE	294	298	769.95	982.4	0.783744	4.8027e-10	0.648	2.4e-11
KBTBD8	294	298	806.6	989.8	0.814912	4.387e-10	0.648	2e-11
NECAB3	294	298	963.7	767	1.25645	4.8322e-10	0.648	2.2e-11
N4BP2	294	298	783.55	960.55	0.815731	4.847e-10	0.648	1.9e-11
SECISBP2	294	298	793.85	967.9	0.820178	4.7151e-10	0.648	2.4e-11
UBE2D3	294	298	782.05	995.45	0.785625	4.4072e-10	0.648	2.5e-11
PSTPIP1	294	298	797.85	966.7	0.825334	4.7806e-10	0.648	1.9e-11
CLPP	294	298	803.05	1026.35	0.782433	4.6791e-10	0.648	3e-11
SCRN1	294	298	998.75	769.6	1.29775	5.1453e-10	0.648	2.5e-11
WIPI1	294	298	993.7	783.95	1.26756	4.1317e-10	0.648	2.1e-11
TEX2	294	298	1006.25	777.05	1.29496	5.1769e-10	0.648	3e-11
ECE1	294	298	963.15	745.75	1.29152	4.81e-10	0.648	2.3e-11
ERGIC3	294	298	970.35	767.25	1.26471	5.3296e-10	0.647	3.3e-11
PLOD3	294	298	1007.3	776.45	1.29731	5.4699e-10	0.647	2.5e-11
LMAN2L	294	298	998.55	764.05	1.30692	5.7176e-10	0.647	3.2e-11
SEMA4D	294	298	788.9	959	0.822628	6.41e-10	0.647	3.8e-11
TWF1	294	298	1002.95	780.45	1.28509	5.6568e-10	0.647	3.7e-11
COX5A	294	298	813.5	1013.45	0.802704	6.2272e-10	0.647	3.4e-11
EIF2AK4	294	298	1046.05	817.5	1.27957	5.841e-10	0.647	3.1e-11
S100A11	294	298	972.95	730.05	1.33272	5.9127e-10	0.647	5.4e-11
SEPSECS	294	298	800.3	997	0.802708	5.9218e-10	0.647	3.3e-11
RHOH	294	298	811.75	1041.45	0.779442	6.6687e-10	0.647	5.2e-11
EIF3L	294	298	793.45	1010.7	0.78505	5.9853e-10	0.647	3.3e-11
TMEM47	294	298	989.1	747.35	1.32348	6.1237e-10	0.647	5.2e-11
PERP	294	298	970.8	726.4	1.33645	5.5881e-10	0.647	7e-11
THUMPD2	294	298	782.5	969.45	0.807159	5.9308e-10	0.647	3.6e-11
TRIP6	294	298	1044	773.75	1.34927	5.5711e-10	0.647	3.9e-11
SGMS2	294	298	980.25	737.95	1.32834	6.1331e-10	0.647	4.6e-11
DDN	294	298	793.3	992.3	0.799456	6.1518e-10	0.647	3.4e-11
ZUFSP	294	298	780.7	974.25	0.801334	6.068e-10	0.647	3.2e-11
CCNB1IP1	294	298	788.7	969.35	0.813638	6.3614e-10	0.647	2.9e-11
TSC22D2	294	298	988.05	753.35	1.31154	6.7708e-10	0.647	3.7e-11
ZCCHC24	294	298	1024.05	770.4	1.32924	6.0311e-10	0.647	4.4e-11
NEDD4	294	298	995.45	784.95	1.26817	6.5182e-10	0.647	3.7e-11
SASH3	294	298	807.15	959.15	0.841526	6.0865e-10	0.647	3.4e-11
LRRC8E	294	298	1007.65	712.55	1.41415	6.18e-10	0.647	5.7e-11
FBXL2	294	298	968.3	728.6	1.32899	6.9586e-10	0.646	6e-11
AIDA	294	298	972.65	763.15	1.27452	7.4054e-10	0.646	3.9e-11
IKZF1	294	298	820.85	1002.5	0.818803	8.3845e-10	0.646	7.1e-11
HTR7P1	294	298	993.4	759	1.30883	7.2497e-10	0.646	4.6e-11
DCP2	294	298	784.55	961.75	0.815753	7.3494e-10	0.646	4e-11
CPQ	294	298	1007.3	757.4	1.32994	7.4617e-10	0.646	6.7e-11
NGFRAP1	294	298	943.85	753.7	1.25229	7.4504e-10	0.646	5.6e-11
RRBP1	294	298	996.25	742.25	1.3422	7.7617e-10	0.646	4.8e-11
ZSCAN32	294	298	802.85	984.3	0.815656	8.2337e-10	0.646	4.5e-11
PCLO	294	298	993.25	712	1.39501	8.2962e-10	0.646	9.3e-11
NPTN	294	298	994.05	737.45	1.34796	8.8667e-10	0.646	6.5e-11
BDNF	294	298	1007.65	754.5	1.33552	8.3845e-10	0.646	6.6e-11
ANP32B	294	298	761.4	989.65	0.769363	8.7206e-10	0.646	7.2e-11
MYBL1	294	298	949.7	733.75	1.29431	8.6419e-10	0.646	5.7e-11
RUSC2	294	298	981.05	748.4	1.31086	8.8935e-10	0.646	5.1e-11
UBE2D4	294	298	969.05	789.45	1.2275	8.6288e-10	0.646	4.1e-11
UBR5	294	298	795.4	998.05	0.796954	7.5185e-10	0.646	5.3e-11
CCDC69	294	298	819.1	1028.1	0.796712	8.9204e-10	0.646	5e-11
HCLS1	294	298	819.35	985.7	0.831237	9.0288e-10	0.645	6.5e-11
ANKLE1	294	298	814.5	981.9	0.829514	1.0263e-09	0.645	6.2e-11
RPL24	294	298	750.1	969.75	0.773498	1.1316e-09	0.645	8e-11
MTO1	294	298	817.35	997.7	0.819234	9.2913e-10	0.645	5e-11
ILK	294	298	976.25	752.95	1.29657	9.3758e-10	0.645	6.2e-11
CAMK2N1	294	298	961.1	772.6	1.24398	1.0263e-09	0.645	8.9e-11
CCNYL1	294	298	997.15	765.6	1.30244	9.9883e-10	0.645	6e-11
AAMDC	294	298	987	777.9	1.2688	9.6628e-10	0.645	4.8e-11
SCARB2	294	298	969.4	773.75	1.25286	9.7212e-10	0.645	5.9e-11
PRKAA2	294	298	954	697	1.36872	9.7212e-10	0.645	7.5e-11
SLC16A4	294	298	987.7	743.3	1.3288	9.8539e-10	0.645	9.9e-11
CHST14	294	298	1002.7	770.8	1.30086	1.0513e-09	0.645	8.1e-11
GOLGA5	294	298	992.2	787.2	1.26042	1.1504e-09	0.645	6.8e-11
DKK3	294	298	998.6	707.3	1.41185	1.0125e-09	0.645	9e-11
HNRNPD	294	298	782.35	963.9	0.811651	9.0561e-10	0.645	4.8e-11
LOX	294	298	989.6	741.05	1.3354	1.0155e-09	0.645	9.2e-11
BEAN1	294	298	979.2	759.5	1.28927	1.0201e-09	0.645	5.8e-11
MAP1B	294	298	971.35	783.7	1.23944	1.0232e-09	0.645	6.7e-11
TMEM106B	294	298	977.15	760.95	1.28412	1.0247e-09	0.645	5.2e-11
IL6	294	298	1001.4	748.25	1.33832	9.5183e-10	0.645	6.9e-11
PRPF4B	294	298	786.3	986.65	0.796939	1.1031e-09	0.645	7e-11
PPME1	294	298	961.7	747.35	1.28681	1.045e-09	0.645	6.5e-11
LYRM7	294	298	809.6	997.3	0.811792	9.1799e-10	0.645	5.8e-11
OPTN	294	298	992.15	783.65	1.26606	1.0576e-09	0.645	5.8e-11
MAP4K1	294	298	778.5	969.55	0.80295	1.1316e-09	0.645	9.8e-11
SLC22A4	294	298	1034.15	778.75	1.32796	9.6192e-10	0.645	5.5e-11
TULP3	294	298	1015.35	770.25	1.31821	1.1031e-09	0.645	7.2e-11
HINFP	294	298	772.7	957.05	0.807377	1.0785e-09	0.645	7e-11
SLC22A5	294	298	984.5	760.2	1.29505	1.0155e-09	0.645	5.6e-11
SPR	294	298	985.9	763.05	1.29205	1.0932e-09	0.645	9.2e-11
SART3	294	298	789.6	958.6	0.823701	1.1367e-09	0.645	6.4e-11
GINM1	294	298	970.35	747.1	1.29882	1.1452e-09	0.645	8.1e-11
C2orf43	294	298	799.4	1028.5	0.777248	1.1487e-09	0.645	8.9e-11
TMSB10	294	298	996.15	787.15	1.26551	1.0109e-09	0.645	5.8e-11
TRNP1	294	298	963.4	731.55	1.31693	1.1539e-09	0.645	1.1e-10
BLM	294	298	771.05	1018.55	0.757008	1.1573e-09	0.645	9.2e-11
CUL4B	294	298	975.8	752.05	1.29752	1.1608e-09	0.645	8.5e-11
COL4A5	294	298	976.55	737.15	1.32476	1.4593e-09	0.644	9.9e-11
SNX33	294	298	978.5	783.95	1.24817	1.1908e-09	0.644	6.6e-11
COQ10B	294	298	968	762.4	1.26967	1.3665e-09	0.644	8.5e-11
FCHO2	294	298	975	770.6	1.26525	1.2738e-09	0.644	8.4e-11
SARS2	294	298	983.85	736.4	1.33603	1.2988e-09	0.644	8e-11
LDOC1	294	298	1009.55	716.85	1.40831	1.4122e-09	0.644	1.5e-10
RASSF5	294	298	804.65	998.4	0.80594	1.2872e-09	0.644	1.1e-10
RPUSD4	294	298	790.95	995	0.794925	1.3442e-09	0.644	9.2e-11
PDSS1	294	298	809.1	983.25	0.822883	1.3996e-09	0.644	9.7e-11
MFNG	294	298	804.1	1021	0.787561	1.3125e-09	0.644	1e-10
CELF1	294	298	768.8	996.35	0.771616	1.1819e-09	0.644	9.6e-11
KIF1B	294	298	971.9	739.25	1.31471	1.3747e-09	0.644	1.3e-10
LMF2	294	298	1016.35	767.05	1.32501	1.3975e-09	0.644	1.5e-10
SDCBP	294	298	1024.55	781.25	1.31142	1.468e-09	0.644	1.1e-10
TADA1	294	298	781.3	945.15	0.826641	1.3892e-09	0.644	7.8e-11
IQGAP2	294	298	774.55	999.85	0.774666	1.4227e-09	0.644	9.5e-11
ARHGEF40	294	298	965.6	752.25	1.28362	1.4249e-09	0.644	8.6e-11
AHR	294	298	965.95	742.5	1.30094	1.427e-09	0.644	1.2e-10
TIMM44	294	298	784.25	979.95	0.800296	1.4441e-09	0.644	1e-10
SEPT10	294	298	991.5	757.4	1.30908	1.3184e-09	0.644	1.3e-10
LTBR	294	298	988.45	765	1.29209	1.3503e-09	0.644	1.3e-10
LAMA5	294	298	996.8	731.05	1.36352	1.4724e-09	0.644	1.3e-10
FAM200B	294	298	957.25	767.4	1.24739	1.5283e-09	0.643	1e-10
SPARC	294	298	1033.6	726.45	1.42281	1.7998e-09	0.643	2.2e-10
TGM2	294	298	1018.45	719.9	1.41471	1.9353e-09	0.643	2.4e-10
ZC3H8	294	298	805.65	997.65	0.807548	1.9012e-09	0.643	1.3e-10
VEGFB	294	298	983.65	766.9	1.28263	1.6463e-09	0.643	1e-10
RLTPR	294	298	803.8	996.15	0.806907	1.6512e-09	0.643	1.4e-10
RNF219	294	298	779.85	957.55	0.814422	1.6636e-09	0.643	1.2e-10
AKR1C3	294	298	1056	790.45	1.33595	1.8485e-09	0.643	1.9e-10
UBA52	294	298	753.9	962.7	0.78311	1.5721e-09	0.643	1.4e-10
FZD1	294	298	958.95	751.65	1.27579	1.6885e-09	0.643	1.2e-10
CREB3	294	298	967.85	761.1	1.27165	1.8733e-09	0.643	1.4e-10
CTNNAL1	294	298	991.35	752.2	1.31793	1.6685e-09	0.643	1.3e-10
TRMT10A	294	298	778.5	972.55	0.800473	1.7394e-09	0.643	1.4e-10
IL2RG	294	298	815.7	966.15	0.844279	1.7394e-09	0.643	1.4e-10
LARP7	294	298	779.15	963.6	0.808582	1.742e-09	0.643	1.1e-10
SVIL	294	298	1007	753.1	1.33714	1.7446e-09	0.643	1.3e-10
DOLK	294	298	978.25	798.15	1.22565	1.671e-09	0.643	1.3e-10
NEK6	294	298	1003.75	799.95	1.25477	1.7342e-09	0.643	1.3e-10
HMGB2	294	298	780	984.4	0.792361	1.8512e-09	0.643	1.4e-10
STC2	294	298	961.95	767.85	1.25278	1.8539e-09	0.643	1.2e-10
SOCS6	294	298	969.45	758.2	1.27862	1.865e-09	0.643	1.3e-10
CLIC3	294	298	1000.7	740.95	1.35056	1.8677e-09	0.643	1.4e-10
PEX10	294	298	959.45	741.8	1.29341	1.6293e-09	0.643	1.4e-10
PTPN14	294	298	995.95	752.6	1.32335	1.5745e-09	0.643	1.4e-10
PIK3CG	294	298	828.75	1000.1	0.828667	1.9097e-09	0.643	1.8e-10
HFE	294	298	1017.35	724.25	1.40469	1.9325e-09	0.643	2e-10
SOCS5	294	298	968.1	768.45	1.25981	1.7163e-09	0.643	1.1e-10
UBE2Z	294	298	972.95	767.9	1.26703	1.9411e-09	0.643	1.6e-10
TMBIM1	294	298	994.15	729.05	1.36362	1.9613e-09	0.643	3.3e-10
TAGLN	294	298	931.25	732.35	1.27159	1.9613e-09	0.643	1.7e-10
RSBN1	294	298	799.3	971.7	0.822579	1.97e-09	0.643	1.4e-10
ASAP1	294	298	970.75	757.55	1.28143	2.3415e-09	0.642	2.3e-10
BHLHE40	294	298	996.2	744.65	1.33781	2.0322e-09	0.642	1.7e-10
CLASRP	294	298	781.4	963.35	0.811128	2.0352e-09	0.642	1.5e-10
MCFD2	294	298	970.6	763.8	1.27075	2.0503e-09	0.642	1.6e-10
HDLBP	294	298	987	794.2	1.24276	2.345e-09	0.642	1.5e-10
FAM117B	294	298	773.55	934.35	0.827902	2.1464e-09	0.642	1.5e-10
HMHA1	294	298	811.55	998.5	0.812769	2.2074e-09	0.642	2e-10
PBRM1	294	298	772.15	961.35	0.803193	2.3833e-09	0.642	1.5e-10
KLHDC8B	294	298	996.85	757.35	1.31623	2.0777e-09	0.642	1.7e-10
TMCO3	294	298	990.8	778.45	1.27279	2.1559e-09	0.642	1.8e-10
CSK	294	298	835.55	1030.15	0.811095	2.1687e-09	0.642	1.7e-10
DIRC2	294	298	959.6	770.9	1.24478	2.4509e-09	0.642	3.4e-10
ATP2B3	294	298	778.75	950.2	0.819564	2.2172e-09	0.642	1.6e-10
LAMA4	294	298	993.55	753.5	1.31858	2.2172e-09	0.642	3.2e-10
ANKZF1	294	298	789.5	947.5	0.833245	2.2435e-09	0.642	1.5e-10
MBOAT2	294	298	992.75	773.55	1.28337	1.9876e-09	0.642	1.8e-10
NR2F6	294	298	971.95	760.9	1.27737	2.3588e-09	0.642	1.6e-10
RARS	294	298	984.35	763.45	1.28934	2.5019e-09	0.642	2.1e-10
SLC37A3	294	298	969.35	757.45	1.27975	2.5019e-09	0.642	2.1e-10
PALD1	294	298	782.95	996.35	0.785818	2.3415e-09	0.642	2e-10
ZHX3	294	298	976.05	761.65	1.28149	2.3039e-09	0.642	1.7e-10
SLC9B2	294	298	824.45	1010.1	0.816206	2.287e-09	0.642	1.8e-10
PPP1CC	294	298	806.45	1011.65	0.797163	2.3141e-09	0.642	1.8e-10
LYPD1	294	298	922.35	728.7	1.26575	2.3833e-09	0.642	2.1e-10
TFAP2C	294	298	1025.3	742.4	1.38106	2.1243e-09	0.642	2e-10
CEPT1	294	298	811.55	992.2	0.81793	2.4044e-09	0.642	1.6e-10
EXOSC9	294	298	758.7	967.85	0.783902	2.087e-09	0.642	1.6e-10
TLCD1	294	298	968.1	771.15	1.2554	2.5167e-09	0.642	2.1e-10
TMEM17	294	298	979.8	798.5	1.22705	2.0808e-09	0.642	1.4e-10
PTPRF	294	298	959.45	768.7	1.24815	2.513e-09	0.642	2.1e-10
TMEM45A	294	298	998.9	777.15	1.28534	2.3484e-09	0.642	1.9e-10
CEACAM21	294	298	808.55	975.15	0.829154	3.0633e-09	0.641	2.6e-10
SMURF2	294	298	1007.75	749.65	1.34429	2.6224e-09	0.641	3.5e-10
DPYSL3	294	298	982.75	717.15	1.37035	2.6808e-09	0.641	2.5e-10
POFUT2	294	298	970.85	782.05	1.24142	2.6808e-09	0.641	1.9e-10
SNHG7	294	298	819.05	975.45	0.839664	2.7284e-09	0.641	1.7e-10
ANXA4	294	298	969.35	764.45	1.26804	3.2241e-09	0.641	3.1e-10
MDFIC	294	298	999.95	782.7	1.27756	3.1866e-09	0.641	3.2e-10
AKAP8	294	298	801.75	984.2	0.814621	2.8262e-09	0.641	2.2e-10
MND1	294	298	792.6	984.95	0.804711	2.8387e-09	0.641	2.7e-10
ZNF317	294	298	775.15	959.2	0.808121	2.8512e-09	0.641	2.1e-10
LSM7	294	298	788.75	956.5	0.824621	3.1175e-09	0.641	2.9e-10
CD52	294	298	793.4	1004.8	0.78961	2.8764e-09	0.641	2.6e-10
CLOCK	294	298	991.3	767.75	1.29118	3.0232e-09	0.641	2.4e-10
DLGAP4	294	298	955.7	777.15	1.22975	3.1866e-09	0.641	2.1e-10
GFI1	294	298	789.55	983.4	0.802878	2.9749e-09	0.641	2.3e-10
CBR4	294	298	781.7	958.65	0.815418	2.9793e-09	0.641	2.6e-10
CPSF6	294	298	802.2	988.35	0.811656	3.0812e-09	0.641	2.3e-10
HOMER3	294	298	1001.9	770.9	1.29965	3.0543e-09	0.641	2.4e-10
DEF6	294	298	821.7	990.4	0.829665	3.0056e-09	0.641	2.3e-10
INPP5D	294	298	813.75	982	0.828666	3.0055e-09	0.641	2.6e-10
PQLC3	294	298	1003.2	797.4	1.25809	3.2811e-09	0.641	2.2e-10
PRICKLE2	294	298	946.8	737.85	1.28319	2.781e-09	0.641	2.3e-10
ROM1	294	298	993.25	784.6	1.26593	2.9274e-09	0.641	2.6e-10
ZNF830	294	298	791.8	977.15	0.810316	2.8014e-09	0.641	2.6e-10
RPL4	294	298	804.65	1014.85	0.792876	2.9836e-09	0.641	2.9e-10
CCBL2	294	298	772.3	980.1	0.787981	2.5994e-09	0.641	2.1e-10
SASH1	294	298	980.6	765.6	1.28083	3.2715e-09	0.641	3.4e-10
ATP8B1	294	298	994.7	688.4	1.44494	3.1266e-09	0.641	3.5e-10
SYF2	294	298	795.15	973.9	0.81646	2.8764e-09	0.641	2.4e-10
KLHL8	294	298	799.7	1003	0.797308	3.0188e-09	0.641	2.2e-10
SLAIN1	294	298	786.05	1014.35	0.77493	3.1496e-09	0.641	3.5e-10
SMARCA4	294	298	756	946.1	0.79907	3.1588e-09	0.641	2.5e-10
APMAP	294	298	968.65	773	1.2531	3.2241e-09	0.641	2.8e-10
TCTN2	294	298	979.1	763.25	1.2828	3.0858e-09	0.641	2.6e-10
RNF44	294	298	772.8	932.7	0.828562	3.2572e-09	0.641	2.8e-10
ZYG11B	294	298	1004	763.85	1.31439	2.9575e-09	0.641	2.3e-10
SDC2	294	298	985.75	720.6	1.36796	3.0454e-09	0.641	2.9e-10
ATXN7L2	294	298	791.9	966.85	0.819052	3.3636e-09	0.64	2.5e-10
TGFB2	294	298	993.55	739.95	1.34273	3.423e-09	0.64	3.6e-10
GTPBP3	294	298	787.1	986.25	0.798074	3.3148e-09	0.64	3.3e-10
CEP152	294	298	770.75	956.25	0.806013	3.4031e-09	0.64	2.7e-10
PIAS4	294	298	783.6	963.25	0.813496	3.4531e-09	0.64	2.9e-10
LAMP2	294	298	996.05	786.45	1.26651	3.3783e-09	0.64	2.8e-10
CXorf21	294	298	818.8	983.65	0.83241	3.3197e-09	0.64	2.6e-10
GMEB1	294	298	788.75	993.6	0.793831	3.6391e-09	0.64	3.2e-10
CEP89	294	298	973.55	750.3	1.29755	3.428e-09	0.64	3e-10
BHLHE41	294	298	1005.45	750.5	1.33971	3.4936e-09	0.64	3.7e-10
PLEK	294	298	806.8	983.9	0.820002	3.438e-09	0.64	2.5e-10
SDC1	294	298	975	745.65	1.30758	3.3538e-09	0.64	3.9e-10
LRP12	294	298	981.65	791.95	1.23954	3.4733e-09	0.64	2.7e-10
C3orf62	294	298	796.5	1000.75	0.795903	3.7032e-09	0.64	2.7e-10
FKBP5	294	298	822.8	1009.5	0.815057	3.4987e-09	0.64	2.7e-10
CNKSR3	294	298	927	748.6	1.23831	3.7032e-09	0.64	3.4e-10
YIPF3	294	298	1006	773.35	1.30083	3.7521e-09	0.64	3.2e-10
SPHK1	294	298	1043.7	764.9	1.36449	3.514e-09	0.64	3.8e-10
B4GALT4	294	298	956.75	795.65	1.20248	3.5346e-09	0.64	2.6e-10
CTSF	294	298	978.4	737.55	1.32655	3.5501e-09	0.64	3.2e-10
KRT7	294	298	995.15	721.95	1.37842	3.5656e-09	0.64	3.5e-10
DHX30	294	298	806.4	997.8	0.808178	3.5038e-09	0.64	3.4e-10
DIS3	294	298	777.25	988.35	0.786412	3.891e-09	0.64	4.2e-10
PDGFA	294	298	1001.4	745.05	1.34407	3.6871e-09	0.64	4e-10
LZTS2	294	298	1024.25	782.95	1.30819	3.671e-09	0.64	3.1e-10
TMEM214	294	298	1007.4	802.45	1.25541	4.2514e-09	0.64	3.6e-10
SERPINB6	294	298	988.7	813.9	1.21477	3.7086e-09	0.64	3.1e-10
CHAF1A	294	298	779.5	1011.15	0.770904	3.7086e-09	0.64	5e-10
GBP3	294	298	1027.3	754.05	1.36238	3.7466e-09	0.64	3.5e-10
GUF1	294	298	801.1	965.25	0.82994	3.408e-09	0.64	3.2e-10
RBM12B	294	298	779.15	980.45	0.794686	3.7739e-09	0.64	3.8e-10
TEAD3	294	298	989.7	795.4	1.24428	3.785e-09	0.64	3e-10
RBM26	294	298	773.35	930.65	0.830978	3.5038e-09	0.64	2.6e-10
BMP4	294	298	990.65	723.9	1.36849	3.8967e-09	0.64	5.5e-10
RPL13A	294	298	819.6	1011.85	0.810001	4.0643e-09	0.64	3.2e-10
SLC41A2	294	298	950.2	745.75	1.27415	3.433e-09	0.64	2.9e-10
FAM57A	294	298	955.75	764.5	1.25016	3.9883e-09	0.64	3.2e-10
NENF	294	298	1004.5	798.1	1.25861	3.9999e-09	0.64	4e-10
SH3PXD2B	294	298	931.2	763.05	1.22037	3.9999e-09	0.64	2.9e-10
STAT1	294	298	1017.9	767.7	1.32591	4.0116e-09	0.64	4.2e-10
PMEPA1	294	298	995.05	750.15	1.32647	4.0291e-09	0.64	3.9e-10
MALSU1	294	298	1001.1	776.15	1.28983	4.0585e-09	0.64	3.6e-10
TTC8	294	298	1004.65	806.25	1.24608	3.9652e-09	0.64	3.9e-10
SIX1	294	298	994.35	734.3	1.35415	4.1901e-09	0.64	5.2e-10
C6orf1	294	298	1015.55	777.6	1.30601	4.2145e-09	0.64	5e-10
POPDC3	294	298	984.45	725.75	1.35646	4.2514e-09	0.64	4.3e-10
PHIP	294	298	755.75	937.1	0.806477	3.9825e-09	0.64	4.8e-10
CD28	294	298	787.45	934.45	0.842688	4.2947e-09	0.639	3.3e-10
B3GALNT1	294	298	929.3	712.85	1.30364	5.1163e-09	0.639	5.3e-10
RNF113A	294	298	793.55	965.6	0.821821	4.7323e-09	0.639	4.4e-10
CNBP	294	298	793.2	976.55	0.812247	4.2885e-09	0.639	3.6e-10
CPA4	294	298	1007.45	735.25	1.37021	5.2207e-09	0.639	7.3e-10
HGSNAT	294	298	1024.35	801.1	1.27868	4.326e-09	0.639	3.8e-10
KCMF1	294	298	1014	774.5	1.30923	4.4147e-09	0.639	3.6e-10
RIC8A	294	298	966.95	783.6	1.23398	4.4597e-09	0.639	4.4e-10
HELQ	294	298	806.9	1019.35	0.791583	4.5378e-09	0.639	3.7e-10
CANT1	294	298	981.4	753.05	1.30323	4.5576e-09	0.639	5.4e-10
CSTB	294	298	986.4	772.2	1.27739	5.4514e-09	0.639	5.2e-10
TIMP3	294	298	1010.05	727.5	1.38838	4.6241e-09	0.639	5.3e-10
GLIS2	294	298	1002.55	749	1.33852	4.6914e-09	0.639	3.7e-10
LEMD3	294	298	780.7	933.2	0.836584	5.4357e-09	0.639	4.4e-10
DEXI	294	298	981.25	813.2	1.20665	5.4829e-09	0.639	4.2e-10
LAMA3	294	298	971.9	733.85	1.32439	4.7323e-09	0.639	5.2e-10
EPS8	294	298	1007.55	770	1.30851	4.5642e-09	0.639	6.8e-10
TOP2B	294	298	784.05	978.45	0.801318	4.7943e-09	0.639	4e-10
GLI3	294	298	991.55	733.8	1.35125	4.8711e-09	0.639	5.8e-10
HOXB2	294	298	1002.25	730.75	1.37154	5.1163e-09	0.639	5.1e-10
COTL1	294	298	962.3	767.5	1.25381	4.9492e-09	0.639	4.7e-10
NEDD4L	294	298	969.65	788.15	1.23029	4.9563e-09	0.639	4.3e-10
SMAP2	294	298	788.85	967.4	0.815433	5.0284e-09	0.639	4.6e-10
NRP1	294	298	1020.15	756.95	1.34771	5.0649e-09	0.639	6.7e-10
KITLG	294	298	1035.75	729.75	1.41932	4.3891e-09	0.639	5.8e-10
RAB5C	294	298	955.2	747.1	1.27854	4.4019e-09	0.639	3.9e-10
NUP210	294	298	787.95	977	0.806499	5.1608e-09	0.639	4.6e-10
LAX1	294	298	848.35	989.9	0.857006	4.7118e-09	0.639	3.9e-10
IRX3	294	298	971.3	734.4	1.32258	5.2889e-09	0.639	8.5e-10
SLC44A3	294	298	949.85	747.9	1.27002	5.2889e-09	0.639	7.9e-10
GSTM3	294	298	965.85	753	1.28267	5.2889e-09	0.639	5.2e-10
FLI1	294	298	775.45	968.9	0.800341	5.3194e-09	0.639	4.7e-10
TANC2	294	298	972.55	775.05	1.25482	5.3502e-09	0.639	5.4e-10
METRNL	294	298	1015	829.65	1.22341	4.942e-09	0.639	3.7e-10
NAGK	294	298	979.45	748.5	1.30855	4.7598e-09	0.639	4.2e-10
TPBG	294	298	986.9	750.9	1.31429	4.2885e-09	0.639	4.2e-10
GCNT2	294	298	973.65	749.6	1.29889	5.5146e-09	0.638	6.2e-10
PEG10	294	298	928.95	773.85	1.20043	5.5146e-09	0.638	4.3e-10
ADAT2	294	298	798.8	966.35	0.826616	6.6184e-09	0.638	5.3e-10
CACYBP	294	298	811.05	965.6	0.839944	6.5523e-09	0.638	5.8e-10
PAN3	294	298	761.95	1008.85	0.755266	6.7621e-09	0.638	6.6e-10
WDR43	294	298	782.85	1000.65	0.782341	5.6431e-09	0.638	5.5e-10
TENM3	294	298	1000.75	722.7	1.38474	5.7496e-09	0.638	9.4e-10
KCNIP2	294	298	796.5	970.85	0.820415	6.7815e-09	0.638	7.1e-10
ROCK2	294	298	944.55	746.4	1.26547	5.7662e-09	0.638	6.2e-10
DDX20	294	298	795.7	959.25	0.829502	5.7579e-09	0.638	5e-10
CORO1C	294	298	1008.7	771.05	1.30822	6.2494e-09	0.638	6.8e-10
HMGB1	294	298	783.8	1003.15	0.781339	5.9089e-09	0.638	5.7e-10
SLC5A7	294	298	768.4	969	0.792982	5.9858e-09	0.638	6e-10
POFUT1	294	298	947	778.55	1.21636	6.4962e-09	0.638	5.8e-10
DLG5	294	298	942.9	749.95	1.25728	6.0812e-09	0.638	6.6e-10
ILF3	294	298	769.75	952.9	0.807797	6.9586e-09	0.638	8e-10
LRRC1	294	298	980.85	752.25	1.30389	6.5335e-09	0.638	6.3e-10
RFX3	294	298	786.9	943.15	0.834332	6.9586e-09	0.638	6.3e-10
COA3	294	298	962.85	759.85	1.26716	6.2853e-09	0.638	6.1e-10
IFITM10	294	298	985.55	772.8	1.2753	6.3854e-09	0.638	6.5e-10
CD48	294	298	814.3	1032	0.78905	5.7912e-09	0.638	6e-10
MTCH1	294	298	964.55	769.35	1.25372	6.6279e-09	0.638	5.3e-10
SLC25A19	294	298	770.2	962.4	0.800291	5.5624e-09	0.638	5.4e-10
NLGN3	294	298	798.3	961.45	0.830308	5.9089e-09	0.638	4.8e-10
KIAA0355	294	298	960.65	762.7	1.25954	6.6278e-09	0.638	6.9e-10
TIFA	294	298	815.55	994.1	0.82039	6.2315e-09	0.638	6.6e-10
NDUFAF4	294	298	789.2	942.45	0.837392	6.6469e-09	0.638	6e-10
ITPRIPL1	294	298	812.9	997.05	0.815305	6.0725e-09	0.638	6.8e-10
RPS18	294	298	824.95	977.7	0.843766	5.6026e-09	0.638	4.2e-10
POU2F2	294	298	778.3	966.5	0.805277	6.8303e-09	0.638	7.2e-10
S100A2	294	298	965.6	735.05	1.31365	6.2674e-09	0.638	9e-10
AP5S1	294	298	976.35	745.9	1.30896	6.8695e-09	0.638	8e-10
MGLL	294	298	961.25	745.75	1.28897	6.9189e-09	0.638	6.7e-10
PYGB	294	298	973.3	735.95	1.32251	6.9288e-09	0.638	9.1e-10
SLC35A2	294	298	958.35	755.9	1.26783	6.7332e-09	0.638	6.7e-10
TMEM158	294	298	972.1	750.6	1.2951	5.5624e-09	0.638	4.5e-10
HSPA1B	294	298	1001.1	745.1	1.34358	6.9785e-09	0.638	1.1e-09
C1QBP	294	298	789.9	983.9	0.802825	7.0488e-09	0.638	7.9e-10
BNC2	294	298	1009.7	748.2	1.34951	7.0488e-09	0.638	1.1e-09
LRIG3	294	298	945.4	745.75	1.26772	7.1095e-09	0.637	7.8e-10
DAP	294	298	1020.9	761.05	1.34144	7.2222e-09	0.637	8.4e-10
ATP1B1	294	298	909.5	746.75	1.21794	7.2326e-09	0.637	1e-09
ZNRD1	294	298	844.7	1001.15	0.84373	7.2429e-09	0.637	6.4e-10
CEP170B	294	298	984	750.45	1.31121	7.2533e-09	0.637	1.2e-09
CNP	294	298	996.45	787.95	1.26461	8.5097e-09	0.637	9.6e-10
C11orf70	294	298	966.75	699.8	1.38147	7.3367e-09	0.637	1.1e-09
SMAD3	294	298	1032.7	756.15	1.36573	7.3787e-09	0.637	1.2e-09
UBE2E1	294	298	820.05	1020.9	0.803262	7.3262e-09	0.637	7.2e-10
PI4K2A	294	298	972.95	769.8	1.2639	9.0205e-09	0.637	8.8e-10
PTPN7	294	298	832.4	981.25	0.848306	7.5817e-09	0.637	9.4e-10
TRPC1	294	298	947.95	764.55	1.23988	7.6034e-09	0.637	6.4e-10
CSNK1G2	294	298	760.55	944.9	0.8049	8.2944e-09	0.637	9.6e-10
EXOC6B	294	298	976.55	763.35	1.2793	8.259e-09	0.637	1e-09
SEMA4B	294	298	964.9	735.9	1.31118	7.7679e-09	0.637	8.8e-10
TMEM150A	294	298	1005.2	788.35	1.27507	7.7679e-09	0.637	8.7e-10
APPL2	294	298	982.75	795.7	1.23508	7.779e-09	0.637	6.7e-10
FASTK	294	298	988.7	818.15	1.20846	7.6142e-09	0.637	6.1e-10
CCDC174	294	298	811.45	1018.5	0.796711	7.8908e-09	0.637	8.4e-10
PRMT1	294	298	779.45	968.85	0.804511	7.902e-09	0.637	7.8e-10
RDH10	294	298	950.15	768.85	1.23581	8.0155e-09	0.637	7.7e-10
LITAF	294	298	982.7	791.15	1.24212	7.8683e-09	0.637	7.3e-10
ARL5A	294	298	801.5	982.25	0.815984	8.7927e-09	0.637	8.6e-10
TMEM9	294	298	970.05	781.3	1.24158	8.1654e-09	0.637	1.1e-09
DFFB	294	298	783	987.75	0.792711	8.2004e-09	0.637	8.9e-10
MBNL2	294	298	957.3	741.65	1.29077	7.421e-09	0.637	7e-10
PPARG	294	298	1019.65	757.75	1.34563	8.3418e-09	0.637	1.1e-09
SBF2	294	298	951.05	755.15	1.25942	8.0498e-09	0.637	8.6e-10
THOP1	294	298	791.5	962.3	0.822509	8.4493e-09	0.637	9.2e-10
ZNF276	294	298	823.95	999.25	0.824568	7.4956e-09	0.637	6.6e-10
PPP1R8	294	298	809.2	977.05	0.828207	8.3417e-09	0.637	9.1e-10
TPP2	294	298	792.45	938.3	0.844559	8.546e-09	0.637	6.9e-10
AQR	294	298	780.35	977	0.798721	7.6469e-09	0.637	8.5e-10
LTBP3	294	298	946.7	726.65	1.30283	8.1306e-09	0.637	8.7e-10
SH3GLB1	294	298	982.7	768.35	1.27897	9.0334e-09	0.637	9.8e-10
ADSSL1	294	298	986.1	806.05	1.22337	9.0978e-09	0.636	8.5e-10
EFHC1	294	298	952.05	742.15	1.28283	9.2017e-09	0.636	9.6e-10
ARMCX1	294	298	1025.9	726	1.41309	1.1188e-08	0.636	1.4e-09
BCAP29	294	298	1011.65	792.4	1.27669	1.1411e-08	0.636	1.2e-09
PHLDA3	294	298	995.75	793.5	1.25488	9.602e-09	0.636	1.1e-09
MAP2	294	298	989.75	737.7	1.34167	9.602e-09	0.636	1.3e-09
BRD1	294	298	789.5	984.05	0.802297	9.8084e-09	0.636	9.7e-10
EIF4B	294	298	802.15	949.95	0.844413	1.0543e-08	0.636	9.3e-10
WDR82	294	298	787.75	983.85	0.800681	1.0618e-08	0.636	1.3e-09
DRAM1	294	298	989.95	779.55	1.2699	9.6429e-09	0.636	9.2e-10
FAM73A	294	298	968.25	800.95	1.20888	1.0439e-08	0.636	9.6e-10
FJX1	294	298	971.9	759.25	1.28008	1.1443e-08	0.636	1.4e-09
OS9	294	298	972.9	777.6	1.25116	9.6429e-09	0.636	9.2e-10
ARID3B	294	298	788.9	983.65	0.802013	9.6703e-09	0.636	9.7e-10
RNASEH2B	294	298	830.25	1007.65	0.823947	1.0754e-08	0.636	1.1e-09
ITGA2	294	298	971.55	731.8	1.32762	9.9484e-09	0.636	1.4e-09
RCL1	294	298	789.9	964.75	0.818761	9.9625e-09	0.636	1.3e-09
NOLC1	294	298	791	973.35	0.812657	1.0005e-08	0.636	9.9e-10
ENC1	294	298	951.45	722.15	1.31752	1.009e-08	0.636	1.9e-09
EIF3D	294	298	823.05	1011.5	0.813693	1.009e-08	0.636	1e-09
SNX6	294	298	970.45	764.2	1.26989	1.0278e-08	0.636	9.9e-10
CD99L2	294	298	969.9	765.4	1.26718	1.0307e-08	0.636	1.3e-09
SLC38A5	294	298	800.35	997.95	0.801994	9.6429e-09	0.636	1.3e-09
STX4	294	298	1009.95	799.8	1.26275	9.5883e-09	0.636	9.4e-10
SYAP1	294	298	972.15	779.1	1.24779	9.8781e-09	0.636	9.7e-10
THRAP3	294	298	812.4	994.05	0.817263	9.8084e-09	0.636	9.1e-10
GALNT10	294	298	963.4	761.05	1.26588	9.4265e-09	0.636	9.5e-10
KLRAP1	294	298	808.25	1008.05	0.801796	1.0799e-08	0.636	1.1e-09
C15orf52	294	298	1050.9	734.4	1.43096	1.0845e-08	0.636	1.5e-09
CEP95	294	298	773.9	915.6	0.845238	1.0984e-08	0.636	1.1e-09
SDF4	294	298	984.7	759.25	1.29694	1.1e-08	0.636	1.2e-09
ATF4	294	298	791.55	1005.15	0.787494	1.1078e-08	0.636	1.1e-09
NAV1	294	298	1005.95	766.35	1.31265	1.1109e-08	0.636	1.2e-09
GPD2	294	298	967.3	759.95	1.27285	1.1172e-08	0.636	1.3e-09
CYTIP	294	298	788.65	919.65	0.857555	1.1347e-08	0.636	1.1e-09
TUSC1	294	298	995.35	789.9	1.2601	1.0754e-08	0.636	1.3e-09
USP7	294	298	809.4	991.35	0.816462	9.6156e-09	0.636	9.3e-10
FGF2	294	298	988.25	745.2	1.32615	9.8922e-09	0.636	1.2e-09
EIF2B5	294	298	808.65	972.55	0.831474	1.146e-08	0.636	1.1e-09
SPATA5L1	294	298	789.65	990.05	0.797586	1.3975e-08	0.635	2.1e-09
CYBRD1	294	298	997.35	774.9	1.28707	1.1721e-08	0.635	1.7e-09
SNRPA1	294	298	807.45	992.05	0.813921	1.2401e-08	0.635	1.2e-09
SEC31B	294	298	835.15	979	0.853064	1.1705e-08	0.635	1e-09
SRSF11	294	298	765.3	965.7	0.792482	1.2125e-08	0.635	1.2e-09
ABCG2	294	298	992.75	792.25	1.25308	1.4054e-08	0.635	1.8e-09
OSCP1	294	298	949.5	752.35	1.26205	1.2279e-08	0.635	1.5e-09
ESYT2	294	298	1004.5	781.3	1.28568	1.2297e-08	0.635	1.2e-09
PAXBP1	294	298	811.05	1009.9	0.803099	1.2384e-08	0.635	1.6e-09
SLC2A1	294	298	1000.35	749.75	1.33424	1.3064e-08	0.635	1.7e-09
ULK2	294	298	987.1	782.5	1.26147	1.4252e-08	0.635	1.6e-09
CCT8	294	298	790.1	965.4	0.818417	1.2401e-08	0.635	1.3e-09
DDX17	294	298	784.9	959.05	0.818414	1.263e-08	0.635	1.4e-09
ABHD11	294	298	979.55	737.2	1.32874	1.4637e-08	0.635	2.1e-09
C16orf54	294	298	803.15	964.15	0.833014	1.2809e-08	0.635	1.3e-09
ACSF3	294	298	801.85	1016.35	0.788951	1.2384e-08	0.635	1.4e-09
ATRAID	294	298	1010	786.5	1.28417	1.3009e-08	0.635	1.3e-09
RPL30	294	298	796.1	987.2	0.806422	1.2073e-08	0.635	1.3e-09
DNAJC22	294	298	999.6	741.95	1.34726	1.3009e-08	0.635	1.6e-09
IQCK	294	298	953.05	752.25	1.26693	1.2228e-08	0.635	1.3e-09
LMCD1	294	298	976.95	764.45	1.27798	1.3082e-08	0.635	1.7e-09
CHTOP	294	298	785.05	940.95	0.834316	1.3588e-08	0.635	1.2e-09
USP40	294	298	972.1	790.75	1.22934	1.4353e-08	0.635	1.4e-09
MPDZ	294	298	952.2	736.3	1.29322	1.4823e-08	0.635	2.6e-09
ABL2	294	298	1018.45	772.4	1.31855	1.3897e-08	0.635	1.5e-09
NFX1	294	298	804.1	957.05	0.840186	1.2737e-08	0.635	1.4e-09
DCBLD1	294	298	969.15	765.35	1.26628	1.4054e-08	0.635	1.6e-09
NQO2	294	298	1002.15	808.4	1.23967	1.3722e-08	0.635	1.4e-09
FRMD5	294	298	994.05	757.2	1.3128	1.4153e-08	0.635	1.7e-09
SSPN	294	298	1015.25	763.25	1.33017	1.4252e-08	0.635	2.3e-09
OLFML2A	294	298	976.1	724.6	1.34709	1.3645e-08	0.635	1.6e-09
SLC30A1	294	298	998.4	777.1	1.28478	1.3455e-08	0.635	1.5e-09
SRRM1	294	298	791.3	976.75	0.810136	1.1821e-08	0.635	1.3e-09
MARCKS	294	298	910.1	718.5	1.26667	1.4719e-08	0.635	2.3e-09
PTGES	294	298	956.3	743.85	1.28561	1.4802e-08	0.635	1.9e-09
ZNF292	294	298	733.85	964.65	0.760742	1.3417e-08	0.635	1.6e-09
CDC42EP3	294	298	1008.75	747.9	1.34878	1.4969e-08	0.634	2.4e-09
WWC3	294	298	1005.75	773.45	1.30034	1.5138e-08	0.634	2.1e-09
ATG14	294	298	1002.2	772.9	1.29667	1.5159e-08	0.634	2e-09
CD84	294	298	835.75	966.75	0.864494	1.5308e-08	0.634	1.5e-09
PLD6	294	298	805.25	969.75	0.830369	1.5502e-08	0.634	1.9e-09
ETNK2	294	298	974.8	725.55	1.34353	1.6694e-08	0.634	2.2e-09
NELFA	294	298	784.45	982.15	0.798707	1.5787e-08	0.634	1.8e-09
SLC22A18	294	298	1000.1	771.95	1.29555	1.8253e-08	0.634	2.3e-09
LIMD2	294	298	800.95	982.55	0.815175	1.5987e-08	0.634	1.9e-09
PPP1R3B	294	298	996.6	777.05	1.28254	1.6009e-08	0.634	2.1e-09
DRAP1	294	298	957.25	757.65	1.26345	1.6234e-08	0.634	1.9e-09
COBLL1	294	298	944.1	776.15	1.21639	1.5524e-08	0.634	1.8e-09
B4GALT1	294	298	1020.05	757.55	1.34651	1.8925e-08	0.634	2.5e-09
CLDN1	294	298	982.35	710.5	1.38262	1.7071e-08	0.634	2.5e-09
NOP56	294	298	766.55	970.25	0.790054	1.7239e-08	0.634	2.5e-09
ZC2HC1B	294	298	804.4	978.15	0.822369	1.7432e-08	0.634	1.9e-09
CCDC149	294	298	1008.1	772.7	1.30465	1.753e-08	0.634	2.2e-09
NPHP1	294	298	958.4	727.1	1.31811	1.7554e-08	0.634	2.4e-09
RPS5	294	298	811.15	976.25	0.830883	1.7726e-08	0.634	2.2e-09
DENND4B	294	298	808.05	980.35	0.824246	1.8025e-08	0.634	2.1e-09
SP4	294	298	765.4	926.55	0.826075	1.6858e-08	0.634	2e-09
SLC2A8	294	298	952.75	785.05	1.21362	1.8253e-08	0.634	1.7e-09
CDR2L	294	298	1016.7	805.85	1.26165	1.8354e-08	0.634	2.1e-09
ZNF384	294	298	802.9	955.8	0.840029	1.8534e-08	0.634	2e-09
C1GALT1	294	298	976.1	764.1	1.27745	1.8586e-08	0.634	2.2e-09
SLC25A1	294	298	1003.7	816.8	1.22882	1.8586e-08	0.634	1.9e-09
SLC25A38	294	298	819.55	987.7	0.829756	1.8664e-08	0.634	2.4e-09
GGA3	294	298	812.4	968.8	0.838563	1.8794e-08	0.634	2.1e-09
UBC	294	298	993.7	738.85	1.34493	1.5942e-08	0.634	2.2e-09
DCK	294	298	795.3	956	0.831904	1.8952e-08	0.634	2.1e-09
CTSZ	294	298	991.35	796.25	1.24502	1.8952e-08	0.634	2.4e-09
HIPK4	294	298	792.45	948.45	0.835521	1.9031e-08	0.633	2.2e-09
MAST2	294	298	990.4	785.9	1.26021	1.9405e-08	0.633	2.2e-09
TTPAL	294	298	979.65	762.25	1.28521	1.9137e-08	0.633	2.3e-09
NAA16	294	298	802.65	951.1	0.843918	2.1594e-08	0.633	2.6e-09
CDT1	294	298	778.75	997.8	0.780467	1.954e-08	0.633	2.5e-09
STAT3	294	298	975.15	775.35	1.25769	2.2919e-08	0.633	2.6e-09
PROS1	294	298	982.15	793.6	1.23759	1.9814e-08	0.633	2e-09
MOCS2	294	298	968	769.6	1.2578	2.3046e-08	0.633	2.7e-09
NPAS2	294	298	979.65	706.95	1.38574	2.0514e-08	0.633	3.9e-09
ABCE1	294	298	806.15	1002	0.804541	2.0571e-08	0.633	2.7e-09
NSFL1C	294	298	989.65	747.2	1.32448	2.0916e-08	0.633	3.3e-09
ADAMTS16	294	298	947.7	772.35	1.22703	2.2139e-08	0.633	2.8e-09
ATP6V1E1	294	298	985.45	769.05	1.28139	2.0315e-08	0.633	2.3e-09
C2CD2	294	298	1036.05	780.8	1.32691	2.3725e-08	0.633	3.1e-09
RPL36	294	298	814.95	998.4	0.816256	2.1986e-08	0.633	2.6e-09
DEPDC5	294	298	835	1001.95	0.833375	2.3627e-08	0.633	2.7e-09
TMEM245	294	298	967.3	747.25	1.29448	2.2604e-08	0.633	3e-09
LINC00312	294	298	961.6	745.15	1.29048	2.2604e-08	0.633	3e-09
GATA6	294	298	953.45	722.8	1.31911	2.1744e-08	0.633	4.8e-09
MYL12B	294	298	972.5	764.2	1.27257	1.9031e-08	0.633	2.1e-09
ELOVL1	294	298	977.6	751.05	1.30164	2.2982e-08	0.633	3.9e-09
REEP5	294	298	1010.4	798.8	1.2649	2.2982e-08	0.633	2.7e-09
KRT8	294	298	979.4	743.1	1.31799	2.3955e-08	0.633	3.4e-09
FAM98B	294	298	752.3	948.95	0.792771	2.1986e-08	0.633	2.6e-09
MAF	294	298	939.55	731.55	1.28433	2.3432e-08	0.633	3.6e-09
RBMX	294	298	790.95	932.95	0.847795	2.3206e-08	0.633	2.7e-09
GPR39	294	298	999.45	725.4	1.37779	2.3725e-08	0.633	3.5e-09
UTP3	294	298	807.3	1011.95	0.797767	1.9731e-08	0.633	2.2e-09
FBXW7	294	298	795.15	978.55	0.81258	2.3758e-08	0.633	3e-09
CD69	294	298	805.5	978.25	0.823409	2.3889e-08	0.633	3e-09
SH3RF1	294	298	936.2	775.25	1.20761	2.2635e-08	0.633	2.7e-09
C9orf3	294	298	968.5	714.45	1.35559	2.9092e-08	0.632	5.1e-09
PTK2B	294	298	829.7	966.95	0.858059	2.4222e-08	0.632	3.1e-09
ECHDC2	294	298	975.2	761.55	1.28055	2.6312e-08	0.632	3.6e-09
GLTP	294	298	995.6	775.05	1.28456	2.9454e-08	0.632	3.7e-09
TCERG1	294	298	804.75	984.95	0.817047	2.4423e-08	0.632	2.8e-09
STEAP3	294	298	970.6	764.55	1.2695	2.4865e-08	0.632	3.4e-09
MBTPS2	294	298	972.8	782.8	1.24272	2.7346e-08	0.632	3.2e-09
ZSCAN29	294	298	821.7	1016.95	0.808004	2.5038e-08	0.632	2.8e-09
GDI2	294	298	816.85	996.15	0.820007	2.5038e-08	0.632	3e-09
FAM46A	294	298	970.6	795.85	1.21958	2.5281e-08	0.632	3.1e-09
KIAA0907	294	298	768.55	951.25	0.807937	2.7573e-08	0.632	3.5e-09
PANX1	294	298	947.75	797.2	1.18885	2.4289e-08	0.632	2.5e-09
IMPAD1	294	298	990.45	790.9	1.25231	2.5526e-08	0.632	3.7e-09
METTL14	294	298	797.55	992.2	0.80382	2.5561e-08	0.632	3.6e-09
GIMAP1	294	298	783.1	972.3	0.80541	2.5702e-08	0.632	3.1e-09
NCS1	294	298	958.25	760.25	1.26044	2.5809e-08	0.632	3.3e-09
MEI1	294	298	814.75	950.85	0.856865	2.5316e-08	0.632	2.8e-09
SCAF4	294	298	790.6	969.35	0.815598	2.6203e-08	0.632	2.9e-09
C11orf63	294	298	1027.55	744.35	1.38047	2.6239e-08	0.632	4.8e-09
B4GALT5	294	298	951.45	748.25	1.27157	2.6276e-08	0.632	3.8e-09
SLC35D2	294	298	985.15	740.15	1.33101	3.0818e-08	0.632	7.7e-09
HABP4	294	298	982.4	800.6	1.22708	2.664e-08	0.632	3.2e-09
INTS12	294	298	803.7	1000.75	0.803098	2.6824e-08	0.632	3.2e-09
CHPF	294	298	985.65	769.8	1.2804	2.7801e-08	0.632	3.6e-09
ARHGAP35	294	298	948.25	768.2	1.23438	2.701e-08	0.632	3.1e-09
CD93	294	298	783.6	938.65	0.834816	2.7234e-08	0.632	3.2e-09
SPATA20	294	298	1012.9	791.5	1.27972	2.4222e-08	0.632	3.3e-09
UQCRC2	294	298	789.65	954.55	0.827248	2.6861e-08	0.632	3.5e-09
TTC7B	294	298	947.3	773	1.22549	2.7687e-08	0.632	3.6e-09
STYXL1	294	298	993.4	777.55	1.2776	2.4763e-08	0.632	3.5e-09
ZNF197	294	298	790.95	1014.55	0.779607	2.8303e-08	0.632	4e-09
IRF8	294	298	800.85	960.1	0.834132	2.7955e-08	0.632	3.4e-09
COPS7A	294	298	1019.6	805.9	1.26517	2.8032e-08	0.632	3.5e-09
LURAP1L	294	298	992.7	776.85	1.27785	2.8303e-08	0.632	4.2e-09
PNRC2	294	298	786.8	984.05	0.799553	3.0025e-08	0.632	4.6e-09
TMEM180	294	298	787.6	971.45	0.810747	2.8893e-08	0.632	3.4e-09
KIAA1143	294	298	832.2	1001.3	0.83112	2.6167e-08	0.632	3.8e-09
EPC1	294	298	776.95	985.25	0.788582	3.0818e-08	0.632	4.1e-09
LEO1	294	298	784.55	970.55	0.808356	2.9697e-08	0.632	4.6e-09
TSC22D1	294	298	957.7	769.45	1.24466	2.5316e-08	0.632	3.5e-09
ZFHX3	294	298	949.6	758.9	1.25128	3.0273e-08	0.632	5.5e-09
FBLN1	294	298	967.4	711.35	1.35995	3.0608e-08	0.632	4.1e-09
ZNF644	294	298	770.4	930.5	0.827942	2.5038e-08	0.632	3e-09
USPL1	294	298	790.5	966.1	0.818238	2.7801e-08	0.632	3.8e-09
SRSF7	294	298	778.6	921.85	0.844606	3.1329e-08	0.631	4e-09
CD44	294	298	963.4	769.95	1.25125	3.1502e-08	0.631	3.7e-09
ALDH1A3	294	298	991.4	705.15	1.40594	3.1718e-08	0.631	5.2e-09
KANSL1	294	298	785.5	969.75	0.810003	3.1893e-08	0.631	4.1e-09
PRTG	294	298	984.45	741.9	1.32693	3.1936e-08	0.631	5.9e-09
ATP2A3	294	298	809.6	991.15	0.816829	3.198e-08	0.631	4.3e-09
NAT14	294	298	952.55	783.8	1.2153	3.2156e-08	0.631	4.1e-09
RHBDL2	294	298	1037.7	750.95	1.38185	3.2244e-08	0.631	7.9e-09
STMN4	294	298	778.8	924.8	0.842128	3.6316e-08	0.631	4.3e-09
COL6A1	294	298	977.05	717.8	1.36117	3.2823e-08	0.631	5.8e-09
PDE4DIP	294	298	968.85	759.5	1.27564	3.4716e-08	0.631	4.8e-09
C19orf48	294	298	777.65	973.2	0.799065	3.2913e-08	0.631	5e-09
COL6A2	294	298	997.15	766.95	1.30015	3.6316e-08	0.631	7e-09
NOV	294	298	1022.3	739.7	1.38205	3.3139e-08	0.631	5.7e-09
CTTNBP2NL	294	298	922.55	747.25	1.23459	3.3734e-08	0.631	5.9e-09
EGLN1	294	298	965.75	786.65	1.22767	3.2913e-08	0.631	4e-09
CCDC130	294	298	786.7	958.85	0.820462	3.7885e-08	0.631	5.1e-09
CSF2RB	294	298	812.45	963.5	0.843228	3.4292e-08	0.631	4.8e-09
POU2F1	294	298	790.8	957.85	0.825599	3.3919e-08	0.631	4.3e-09
GPR176	294	298	1001.95	757.4	1.32288	3.6815e-08	0.631	5.4e-09
KLHL6	294	298	812.55	988	0.822419	3.505e-08	0.631	5.4e-09
PDGFRL	294	298	947.15	789.6	1.19953	3.529e-08	0.631	4.3e-09
HSPD1	294	298	773.25	938	0.82436	3.6069e-08	0.631	4.5e-09
SEMA3B	294	298	1024.05	743.65	1.37706	3.6267e-08	0.631	6e-09
MPP3	294	298	1008.95	794.55	1.26984	3.4954e-08	0.631	5.3e-09
CDC42BPB	294	298	964.35	810.2	1.19026	3.3275e-08	0.631	6.9e-09
CCDC113	294	298	986.75	763.95	1.29164	3.6565e-08	0.631	5.5e-09
REEP3	294	298	1019.05	769.75	1.32387	3.3048e-08	0.631	5.7e-09
EPB41L4A-AS1	294	298	789.75	963.75	0.819455	3.727e-08	0.631	5.4e-09
SLAMF1	294	298	786.75	953.65	0.824988	3.7781e-08	0.631	4.9e-09
SMARCAD1	294	298	771.15	953.75	0.808545	3.7782e-08	0.631	5.3e-09
ZNF263	294	298	800.55	979.75	0.817096	3.7782e-08	0.631	4.9e-09
VILL	294	298	803.25	980.15	0.819517	3.7833e-08	0.631	4.7e-09
CLPTM1	294	298	994.35	763.45	1.30244	3.2244e-08	0.631	4.7e-09
POR	294	298	967.5	774.65	1.24895	3.8196e-08	0.631	5.5e-09
TXNRD2	294	298	986.75	782.5	1.26102	3.8509e-08	0.631	5.1e-09
RPL22	294	298	795.1	974.45	0.815947	3.9357e-08	0.63	5.3e-09
ABTB2	294	298	959.2	773	1.24088	4.4538e-08	0.63	6.8e-09
SURF4	294	298	1002.1	801.35	1.25051	4.4963e-08	0.63	6e-09
CPSF3	294	298	775.55	958.5	0.809129	4.0719e-08	0.63	5.7e-09
RAB18	294	298	997.15	785.25	1.26985	4.6198e-08	0.63	6.3e-09
TBC1D10C	294	298	833.4	961.5	0.866771	3.9518e-08	0.63	5.1e-09
ZNF124	294	298	793	952.9	0.832196	4.207e-08	0.63	6.1e-09
SPHK2	294	298	775.2	951.7	0.814542	4.2414e-08	0.63	5.9e-09
ANXA10	294	298	971.5	780.65	1.24448	4.1165e-08	0.63	6.6e-09
BCL2L1	294	298	943.85	769.3	1.22689	4.478e-08	0.63	6.1e-09
ARL11	294	298	819.5	996.2	0.822626	4.8505e-08	0.63	6.3e-09
PMM1	294	298	994.9	770	1.29208	4.3522e-08	0.63	6.3e-09
C5orf15	294	298	986.2	779.1	1.26582	4.57e-08	0.63	9.4e-09
BCAP31	294	298	965.35	772.2	1.25013	4.3938e-08	0.63	6.9e-09
CDC25A	294	298	782.3	972.75	0.804215	4.4117e-08	0.63	6.1e-09
CTDSPL	294	298	987.35	756.6	1.30498	4.4417e-08	0.63	1e-08
COMMD7	294	298	988.85	783.6	1.26193	4.5514e-08	0.63	6.7e-09
HNRNPK	294	298	798.6	961.75	0.830361	4.0499e-08	0.63	5.1e-09
TTI2	294	298	825	992.05	0.831611	4.4902e-08	0.63	6.6e-09
HTATIP2	294	298	967.95	784.2	1.23432	4.3345e-08	0.63	5.7e-09
LHFP	294	298	1009.6	758	1.33193	4.8048e-08	0.63	7.9e-09
RAN	294	298	802.55	961.15	0.834989	4.0941e-08	0.63	5.8e-09
CWC22	294	298	777.35	990.45	0.784845	4.5515e-08	0.63	6.3e-09
EFNA1	294	298	963.3	737.65	1.3059	4.5576e-08	0.63	6.9e-09
RBMS3	294	298	1009.8	716.95	1.40847	4.2994e-08	0.63	8.5e-09
SDF2	294	298	961.3	759.8	1.2652	4.2703e-08	0.63	6.7e-09
R3HDM1	294	298	796.05	976.9	0.814874	4.3641e-08	0.63	6.2e-09
SET	294	298	782.1	950.6	0.822744	4.7082e-08	0.63	6.4e-09
SPSB2	294	298	997.25	768.6	1.29749	4.5514e-08	0.63	7.6e-09
TIMM13	294	298	782.05	973.9	0.803009	4.8244e-08	0.63	7.3e-09
YPEL5	294	298	963.65	768.5	1.25394	4.5886e-08	0.63	7.7e-09
QRICH1	294	298	829.95	1008.95	0.822588	4.9902e-08	0.629	8e-09
ARMCX2	294	298	988.95	757.4	1.30572	5.6117e-08	0.629	9.5e-09
TGFBR3	294	298	964.45	793.9	1.21483	5.0581e-08	0.629	7e-09
KLF13	294	298	798.3	986.75	0.80902	5.0649e-08	0.629	6.9e-09
SMIM8	294	298	794.9	980.05	0.811081	5.0649e-08	0.629	7.1e-09
BAMBI	294	298	989.7	780.55	1.26795	6.2071e-08	0.629	8.9e-09
SYCP2	294	298	959.7	772.75	1.24193	5.4039e-08	0.629	8.2e-09
CYFIP2	294	298	795.8	962.05	0.827192	5.5441e-08	0.629	8.3e-09
EHBP1	294	298	951.95	769.75	1.2367	5.1408e-08	0.629	6.7e-09
PLCB4	294	298	960.2	723.8	1.32661	5.1477e-08	0.629	7.8e-09
TUB	294	298	969.75	718.5	1.34969	5.1616e-08	0.629	9.6e-09
FRMD4A	294	298	964.7	757.05	1.27429	5.1826e-08	0.629	7.9e-09
TMC8	294	298	796.8	950.35	0.838428	5.7262e-08	0.629	8.4e-09
ZNF324B	294	298	804.85	950.95	0.846364	5.1896e-08	0.629	6.1e-09
IRF4	294	298	818.8	972.7	0.841781	5.5069e-08	0.629	7.1e-09
ERLEC1	294	298	973.65	794.75	1.2251	4.9902e-08	0.629	6.2e-09
CTCF	294	298	788.35	988.85	0.797239	5.2388e-08	0.629	6.7e-09
SLC27A5	294	298	785.4	982.15	0.799674	5.2601e-08	0.629	8.4e-09
GTPBP1	294	298	805.1	967.05	0.832532	5.0924e-08	0.629	6.5e-09
KDM4C	294	298	811.95	963.75	0.84249	5.7108e-08	0.629	8.1e-09
NOP14	294	298	811.8	980.7	0.827776	5.1896e-08	0.629	7.3e-09
DNAH1	294	298	806.35	976.95	0.825375	5.4625e-08	0.629	8.4e-09
MAMLD1	294	298	1000.95	732.35	1.36676	5.4625e-08	0.629	1e-08
RAB3IL1	294	298	983.95	785.85	1.25208	6.0264e-08	0.629	8.5e-09
SEMA5A	294	298	1058.35	765.65	1.38229	5.4847e-08	0.629	1.1e-08
LRP10	294	298	1007.1	796.4	1.26457	5.2247e-08	0.629	9.2e-09
RAD54L2	294	298	800.1	986.55	0.811008	6.1656e-08	0.629	1.1e-08
LAT2	294	298	820.25	956.05	0.857957	5.3966e-08	0.629	7.7e-09
SCML1	294	298	977.3	788.6	1.23928	6.0426e-08	0.629	9e-09
LAPTM5	294	298	843.45	981.6	0.85926	5.6117e-08	0.629	7.8e-09
SIL1	294	298	985.65	800.55	1.23122	5.7108e-08	0.629	7.5e-09
TCTN1	294	298	978.7	764.7	1.27985	5.0993e-08	0.629	7.2e-09
LIF	294	298	989.1	713.8	1.38568	5.7108e-08	0.629	1.2e-08
MTPAP	294	298	805.55	1048.15	0.768545	5.4994e-08	0.629	9e-09
EVA1B	294	298	1015.95	767.7	1.32337	5.8272e-08	0.629	1e-08
RIN1	294	298	990.15	745.4	1.32835	5.93e-08	0.629	1.1e-08
IFT43	294	298	966.35	794.2	1.21676	5.9539e-08	0.629	9.7e-09
NCSTN	294	298	986.95	781.7	1.26257	5.4258e-08	0.629	8.1e-09
TFEC	294	298	781.95	971.65	0.804765	5.4846e-08	0.629	6.8e-09
PLAUR	294	298	1008.5	786.3	1.28259	6.0507e-08	0.629	9e-09
SDSL	294	298	992.85	800.3	1.2406	6.0997e-08	0.629	1e-08
OTUD7B	294	298	967.8	815.1	1.18734	5.2177e-08	0.629	6.2e-09
THAP9	294	298	779.8	972.55	0.80181	5.0718e-08	0.629	6.3e-09
SLC17A9	294	298	799.8	993.65	0.804911	6.2322e-08	0.629	1.1e-08
SPAG9	294	298	943	752.35	1.25341	6.2489e-08	0.629	1.1e-08
NKX3-1	294	298	1004.15	754.2	1.33141	6.2657e-08	0.629	9.7e-09
SCIN	294	298	938.55	770.35	1.21834	6.2825e-08	0.629	8.9e-09
RPS4X	294	298	836.05	962.65	0.868488	6.291e-08	0.628	7.4e-09
TMA16	294	298	776.55	994.05	0.781198	6.3333e-08	0.628	9.5e-09
RNF213	294	298	998.2	777.95	1.28312	6.3503e-08	0.628	8.9e-09
AKAP12	294	298	968.3	753.6	1.2849	6.6554e-08	0.628	1.2e-08
OSM	294	298	805	980.05	0.821387	6.4102e-08	0.628	8.9e-09
C1GALT1C1	294	298	961.1	779.45	1.23305	7.397e-08	0.628	1.1e-08
FAM65A	294	298	987.55	810.75	1.21807	6.4447e-08	0.628	8.1e-09
C3orf17	294	298	795.75	981.6	0.810666	7.5667e-08	0.628	1.2e-08
PIK3AP1	294	298	781.55	956.05	0.817478	6.5055e-08	0.628	9.2e-09
CBY1	294	298	974.6	793.75	1.22784	7.6377e-08	0.628	1.4e-08
DDAH1	294	298	962.15	727.95	1.32173	6.5492e-08	0.628	1.3e-08
BTK	294	298	810.3	978.6	0.82802	6.5933e-08	0.628	9.8e-09
C2CD5	294	298	778.6	921.1	0.845294	6.6021e-08	0.628	1.1e-08
DFNA5	294	298	978.75	778.35	1.25747	6.6911e-08	0.628	9.9e-09
DOPEY1	294	298	772.65	951.55	0.811991	6.5055e-08	0.628	9.2e-09
CAMKMT	294	298	762.8	939.95	0.811533	6.6822e-08	0.628	9.2e-09
SACM1L	294	298	821.55	1037.5	0.791855	6.4189e-08	0.628	1e-08
PDIK1L	294	298	791.85	942.9	0.839803	6.7091e-08	0.628	9.1e-09
PTPN6	294	298	806.7	1007.7	0.800536	6.7271e-08	0.628	1e-08
DUSP23	294	298	971.55	792.6	1.22578	6.523e-08	0.628	1e-08
AK5	294	298	934.4	763.2	1.22432	7.0496e-08	0.628	1e-08
ZFAND3	294	298	984	787.25	1.24992	7.154e-08	0.628	9.9e-09
FHDC1	294	298	936.05	744.8	1.25678	7.1636e-08	0.628	1.2e-08
PM20D2	294	298	773.45	975.05	0.793241	7.26e-08	0.628	9.6e-09
FKBP2	294	298	962.95	765.75	1.25753	6.8635e-08	0.628	1e-08
SNRPA	294	298	784.65	959.8	0.817514	7.3576e-08	0.628	1.3e-08
GXYLT2	294	298	994.75	780.5	1.2745	7.5365e-08	0.628	1.4e-08
KIAA1211	294	298	780.95	958.8	0.814508	7.4168e-08	0.628	1.1e-08
MAGED1	294	298	934.15	767.35	1.21737	7.4964e-08	0.628	1e-08
NPHP3	294	298	973.4	774.1	1.25746	7.8441e-08	0.628	1.3e-08
PTPRK	294	298	951.2	757.9	1.25505	7.3674e-08	0.628	1.5e-08
GLRB	294	298	954.55	743.1	1.28455	7.6479e-08	0.628	1.2e-08
SH3BP5	294	298	953.1	774.55	1.23052	7.2891e-08	0.628	1.1e-08
N4BP2L1	294	298	817.1	988.75	0.826397	7.5667e-08	0.628	1.2e-08
THAP8	294	298	929.9	758.35	1.22621	7.5064e-08	0.628	1.1e-08
TMEM120A	294	298	1019.7	807.9	1.26216	7.5668e-08	0.628	1.1e-08
TMEM99	294	298	978.2	781.85	1.25114	6.611e-08	0.628	9.8e-09
DDX39A	294	298	785.2	947.45	0.828751	7.7403e-08	0.628	1.1e-08
RGMB	294	298	944.75	786.3	1.20151	7.7817e-08	0.628	1.1e-08
YES1	294	298	924.7	766.1	1.20702	6.4017e-08	0.628	1.1e-08
ADCY9	294	298	979.2	803.05	1.21935	9.8697e-08	0.627	1.4e-08
ATG4C	294	298	805.95	994.05	0.810774	8.0559e-08	0.627	1.1e-08
FLNC	294	298	970.2	746.6	1.29949	8.0989e-08	0.627	1.4e-08
ALS2	294	298	943.05	769.55	1.22546	8.7715e-08	0.627	1.6e-08
PDIA3	294	298	987.3	811.6	1.21649	8.3729e-08	0.627	1.3e-08
PAX6	294	298	963.5	728	1.32349	8.1639e-08	0.627	1.4e-08
LRRC59	294	298	940.65	775.9	1.21233	8.2293e-08	0.627	1.2e-08
ATP6V1B1	294	298	950.3	732.2	1.29787	9.5611e-08	0.627	1.5e-08
CCDC101	294	298	805.15	960.35	0.838392	9.4228e-08	0.627	1.3e-08
CHD7	294	298	791.9	955.5	0.828781	8.3506e-08	0.627	1.4e-08
FAM50A	294	298	965.85	771.85	1.25134	8.2403e-08	0.627	1.4e-08
TSPAN32	294	298	812.5	959.9	0.846442	9.1763e-08	0.627	1.4e-08
HLA-DOA	294	298	834.95	976.15	0.85535	8.7019e-08	0.627	1.3e-08
C22orf34	294	298	828.3	988.65	0.837809	8.6443e-08	0.627	1.5e-08
SDC3	294	298	962.3	739.85	1.30067	9.4855e-08	0.627	1.7e-08
UBA5	294	298	804.5	993.7	0.8096	8.6558e-08	0.627	1.3e-08
PCDHB2	294	298	979.9	790.7	1.23928	1.0001e-07	0.627	1.5e-08
KRT10	294	298	930.4	766.75	1.21343	8.2075e-08	0.627	1.2e-08
TPM4	294	298	970.65	785.2	1.23618	9.2251e-08	0.627	1.5e-08
NAT10	294	298	812.7	949.45	0.855969	9.2007e-08	0.627	1.5e-08
NRG1	294	298	1006.45	707.35	1.42285	8.5985e-08	0.627	2.6e-08
ARHGAP28	294	298	981.5	747	1.31392	9.0075e-08	0.627	1.6e-08
DDX21	294	298	794.75	979.4	0.811466	9.0795e-08	0.627	1.4e-08
PRPF38A	294	298	798.2	944.3	0.845282	9.0795e-08	0.627	1.1e-08
DNASE1L2	294	298	815.45	979.45	0.832559	8.2733e-08	0.627	1.3e-08
SRSF1	294	298	802.2	959.7	0.835886	9.152e-08	0.627	1.4e-08
PDCD11	294	298	815.3	980.05	0.831896	9.5485e-08	0.627	1.5e-08
DSEL	294	298	963.45	742.15	1.29819	9.1641e-08	0.627	1.5e-08
PSG4	294	298	946.55	776.95	1.21829	8.7715e-08	0.627	1.4e-08
POLG2	294	298	809.8	997.4	0.811911	7.9918e-08	0.627	1.3e-08
WASF3	294	298	936.45	730.8	1.2814	9.2496e-08	0.627	2e-08
DIP2C	294	298	962	788.8	1.21957	9.2496e-08	0.627	1.4e-08
RNF14	294	298	956.3	763.4	1.25269	9.2619e-08	0.627	1.5e-08
OSTM1	294	298	987.3	781.5	1.26334	9.2742e-08	0.627	1.5e-08
PRKCI	294	298	937.1	766.2	1.22305	9.2988e-08	0.627	1.4e-08
RBM38	294	298	771.35	912	0.845779	8.5415e-08	0.627	1.2e-08
SAT1	294	298	983.35	760.7	1.29269	8.6904e-08	0.627	1.7e-08
PAICS	294	298	803.5	972.7	0.826051	9.4729e-08	0.627	1.7e-08
PPARGC1B	294	298	802.6	975.5	0.822758	8.7135e-08	0.627	1.2e-08
CYP27A1	294	298	937.2	746.35	1.25571	9.498e-08	0.627	1.8e-08
SETDB1	294	298	814.55	973.25	0.836938	8.099e-08	0.627	1.1e-08
RAPGEF6	294	298	805.65	961.9	0.837561	9.1036e-08	0.627	1.6e-08
FOXL2	294	298	933.15	762.25	1.2242	9.8567e-08	0.627	1.8e-08
ERBB2	294	298	989.75	736.2	1.3444	9.3606e-08	0.627	2.2e-08
DLX1	294	298	1013.55	736	1.37711	9.9352e-08	0.627	2e-08
CDKN2AIP	294	298	792.85	964.15	0.822331	9.9879e-08	0.627	1.5e-08
SF3A2	294	298	820.3	985.2	0.832623	9.9352e-08	0.627	1.4e-08
SELPLG	294	298	785.7	977.25	0.803991	9.9879e-08	0.627	1.5e-08
UBXN1	294	298	813.15	980.7	0.829153	8.4849e-08	0.627	1.3e-08
AGAP2	294	298	807.8	1006.9	0.802264	1.0283e-07	0.626	1.8e-08
TPM2	294	298	976.6	772.1	1.26486	1.0094e-07	0.626	1.6e-08
LARP6	294	298	979.8	763.1	1.28397	1.0107e-07	0.626	2.1e-08
POLRMT	294	298	776.05	938.05	0.827301	1.0107e-07	0.626	1.6e-08
ARID2	294	298	786.45	940.65	0.836071	1.1918e-07	0.626	1.8e-08
HEXDC	294	298	770.75	941.6	0.818554	1.2479e-07	0.626	2.2e-08
C10orf11	294	298	1008.45	772.35	1.30569	1.1028e-07	0.626	2.5e-08
COL16A1	294	298	1005.7	755.95	1.33038	1.0296e-07	0.626	1.7e-08
CCDC127	294	298	981.3	786.05	1.24839	1.0188e-07	0.626	1.7e-08
CNOT6L	294	298	792.65	994.75	0.796833	1.0475e-07	0.626	2.4e-08
FAP	294	298	949.15	779	1.21842	1.0351e-07	0.626	1.6e-08
AP1AR	294	298	758	939	0.807242	1.0378e-07	0.626	2.1e-08
ICMT	294	298	968.4	772.55	1.25351	1.1903e-07	0.626	2e-08
CXCL2	294	298	967.85	763.3	1.26798	1.1028e-07	0.626	1.6e-08
ATAD5	294	298	792.75	962.25	0.82385	1.0502e-07	0.626	1.9e-08
DOCK8	294	298	812.45	992.7	0.818424	1.0926e-07	0.626	1.6e-08
PICALM	294	298	994.3	769.65	1.29189	1.0741e-07	0.626	2e-08
FCHO1	294	298	783.2	956.85	0.818519	1.0769e-07	0.626	2e-08
MYO1G	294	298	818.3	967.8	0.845526	1.0812e-07	0.626	1.9e-08
GPR63	294	298	778.35	973.5	0.799538	1.2124e-07	0.626	2.6e-08
ZNFX1	294	298	974.25	775.45	1.25637	1.0855e-07	0.626	1.8e-08
STARD13	294	298	994.3	763.65	1.30204	1.0898e-07	0.626	2.9e-08
WTAP	294	298	769.05	926.65	0.829925	1.0475e-07	0.626	1.8e-08
RIPK1	294	298	960.7	802.45	1.19721	1.097e-07	0.626	1.6e-08
NAPSB	294	298	805.7	978.35	0.823529	1.0081e-07	0.626	1.6e-08
NBEAL2	294	298	796.9	969.3	0.82214	1.1159e-07	0.626	1.6e-08
RHPN2	294	298	937.35	773.3	1.21214	1.1028e-07	0.626	1.7e-08
CD79B	294	298	825	976.55	0.844811	1.1189e-07	0.626	1.7e-08
OSBPL10	294	298	1000.35	785.85	1.27295	1.0188e-07	0.626	2e-08
RSBN1L	294	298	807.05	967.2	0.834419	1.1189e-07	0.626	1.8e-08
MED30	294	298	771.15	946.6	0.814652	1.0323e-07	0.626	1.8e-08
COL5A2	294	298	975.55	762.55	1.27933	1.1263e-07	0.626	2.3e-08
BAIAP2L1	294	298	945.7	760.1	1.24418	1.1427e-07	0.626	2.8e-08
VAT1	294	298	978.7	813.75	1.2027	1.1442e-07	0.626	1.6e-08
PMPCB	294	298	796.35	962.85	0.827076	1.0698e-07	0.626	1.6e-08
LMO7	294	298	962.1	732.1	1.31416	1.1472e-07	0.626	2.4e-08
PTCD3	294	298	806.05	968.25	0.832481	1.0984e-07	0.626	1.7e-08
LGMN	294	298	962.25	781.2	1.23176	1.1747e-07	0.626	2.1e-08
CYP1B1	294	298	975.4	761.25	1.28131	1.1778e-07	0.626	2.4e-08
HIC1	294	298	813.15	973.7	0.835113	1.0854e-07	0.626	1.6e-08
SPI1	294	298	800.15	943.55	0.848021	1.031e-07	0.626	1.5e-08
TMEM134	294	298	939.3	774.45	1.21286	1.1457e-07	0.626	1.8e-08
KCTD21	294	298	967.5	761.05	1.27127	1.222e-07	0.626	1.9e-08
TMEM144	294	298	994.25	828.75	1.1997	1.1701e-07	0.626	2e-08
TRAPPC2	294	298	804.15	953.95	0.842969	1.2479e-07	0.626	1.8e-08
ZNF462	294	298	954.3	788.95	1.20958	1.2512e-07	0.626	2.7e-08
RER1	294	298	977.6	781.05	1.25165	1.2529e-07	0.626	2.3e-08
ALDOA	294	298	966.75	792	1.22064	1.2611e-07	0.626	2.1e-08
TMEM57	294	298	778.1	968.55	0.803366	1.2644e-07	0.625	2e-08
FBXO24	294	298	813.7	992.25	0.820055	1.2997e-07	0.625	2.3e-08
SRSF10	294	298	809.95	951.9	0.850877	1.2794e-07	0.625	1.9e-08
ARL4A	294	298	996.65	751.95	1.32542	1.5771e-07	0.625	3e-08
RGS3	294	298	975.3	786.15	1.2406	1.2862e-07	0.625	2e-08
B9D1	294	298	940.35	785.4	1.19729	1.3787e-07	0.625	2.2e-08
SGCB	294	298	958.65	773.95	1.23865	1.3014e-07	0.625	2e-08
CALML4	294	298	776.75	935.45	0.830349	1.3255e-07	0.625	2.2e-08
DOCK5	294	298	1001.2	783.2	1.27835	1.2794e-07	0.625	2.2e-08
ATP2A2	294	298	956.3	762.2	1.25466	1.3697e-07	0.625	2.7e-08
CD68	294	298	1011.45	773.75	1.30721	1.4208e-07	0.625	3e-08
EPM2AIP1	294	298	810.9	972.4	0.833916	1.4263e-07	0.625	2.8e-08
EWSR1	294	298	788.3	956.15	0.824452	1.3895e-07	0.625	2.4e-08
SPEN	294	298	777.95	962.7	0.808092	1.3805e-07	0.625	2.3e-08
SPTLC3	294	298	1011.15	748.4	1.35108	1.3661e-07	0.625	3e-08
OSBPL1A	294	298	973.8	822.65	1.18374	1.3913e-07	0.625	2.1e-08
JMJD1C	294	298	766.3	948.65	0.807779	1.3913e-07	0.625	2.2e-08
TMEM65	294	298	938.1	754.9	1.24268	1.3932e-07	0.625	2.6e-08
KLRG1	294	298	811.45	982.45	0.825945	1.5048e-07	0.625	2.7e-08
SPSB1	294	298	976.95	761.1	1.2836	1.4115e-07	0.625	2.5e-08
GFPT2	294	298	985.35	746.7	1.31961	1.4115e-07	0.625	3.1e-08
C20orf196	294	298	781.85	970.35	0.80574	1.3572e-07	0.625	2.3e-08
IBA57	294	298	800.25	979.3	0.817165	1.4872e-07	0.625	2.7e-08
MAFF	294	298	986.7	750.5	1.31472	1.5127e-07	0.625	2.9e-08
PDE7A	294	298	829.45	961.6	0.862573	1.5068e-07	0.625	2.2e-08
STC1	294	298	967.65	716.3	1.3509	1.4395e-07	0.625	3.2e-08
KCTD11	294	298	983.15	774.7	1.26907	1.4432e-07	0.625	2.6e-08
PLA2G16	294	298	1001.4	765.25	1.30859	1.2811e-07	0.625	2.5e-08
ARHGEF10L	294	298	956.8	769.4	1.24357	1.4527e-07	0.625	3.7e-08
TMEM185B	294	298	970.35	785.55	1.23525	1.466e-07	0.625	2.5e-08
SKIV2L2	294	298	826.5	974.75	0.84791	1.4756e-07	0.625	2.7e-08
PNPLA3	294	298	987.1	781.75	1.26268	1.4282e-07	0.625	2.7e-08
LRRC16A	294	298	966.8	761.45	1.26968	1.4931e-07	0.625	2.7e-08
FMNL2	294	298	966.3	802.8	1.20366	1.497e-07	0.625	2.3e-08
COX18	294	298	826.6	1030.05	0.802485	1.4989e-07	0.625	2.8e-08
MCM2	294	298	771.25	954.25	0.808226	1.4989e-07	0.625	2.7e-08
TNFAIP8L2	294	298	821.85	988.8	0.831159	1.4078e-07	0.625	3.2e-08
STXBP5	294	298	971.1	790.05	1.22916	1.5365e-07	0.625	2.6e-08
PPP1R3D	294	298	973.5	799.2	1.21809	1.4489e-07	0.625	2.3e-08
ZBTB20	294	298	944.75	748.75	1.26177	1.4301e-07	0.625	3e-08
BBS2	294	298	973.05	805.45	1.20808	1.5406e-07	0.625	2.5e-08
PKM	294	298	1006.85	796	1.26489	1.5649e-07	0.625	2.6e-08
AGER	294	298	822.35	970.4	0.847434	1.3787e-07	0.625	2e-08
ANXA2P3	294	298	981.55	808.35	1.21426	1.7915e-07	0.624	3.1e-08
BLCAP	294	298	937.3	751.55	1.24716	1.8314e-07	0.624	3.9e-08
IREB2	294	298	783.35	970.25	0.807369	1.6124e-07	0.624	3.2e-08
NPSR1-AS1	294	298	779.4	967.1	0.805915	1.6166e-07	0.624	3.2e-08
PLEKHA4	294	298	992.6	760.2	1.30571	1.6209e-07	0.624	3.2e-08
THRB	294	298	998.05	743.95	1.34156	1.6251e-07	0.624	3.4e-08
ARHGEF6	294	298	809.2	985.25	0.821314	1.6357e-07	0.624	2.5e-08
TMED4	294	298	953.1	775.2	1.22949	1.6378e-07	0.624	2.7e-08
C7orf49	294	298	974	795.95	1.22369	1.8505e-07	0.624	3.2e-08
CYB5R2	294	298	954.65	751.25	1.27075	1.8917e-07	0.624	3.6e-08
DDX51	294	298	797.2	935.75	0.851937	1.7707e-07	0.624	2.8e-08
FZD2	294	298	989.25	753.75	1.31244	1.7096e-07	0.624	3.6e-08
KAT6B	294	298	838.1	970.6	0.863487	1.6744e-07	0.624	2.7e-08
GIGYF2	294	298	791.6	960.1	0.824497	1.5957e-07	0.624	2.6e-08
NPRL2	294	298	822	975.55	0.842602	1.8148e-07	0.624	3.3e-08
COL7A1	294	298	966.85	772.1	1.25223	1.7008e-07	0.624	3.1e-08
MAU2	294	298	778.35	943.2	0.825223	1.7008e-07	0.624	3.3e-08
HCFC1	294	298	812.4	970.75	0.836879	1.6876e-07	0.624	3e-08
RPL28	294	298	820.45	969.2	0.846523	1.6421e-07	0.624	2.7e-08
LONP1	294	298	787.85	974.95	0.808093	1.723e-07	0.624	2.7e-08
RIMS3	294	298	806.05	956.5	0.842708	1.723e-07	0.624	3e-08
RPN2	294	298	966.75	771.6	1.25292	1.7275e-07	0.624	3.1e-08
LRRC42	294	298	977.75	778.5	1.25594	1.9015e-07	0.624	3.2e-08
TNC	294	298	985.85	746.3	1.32098	1.7365e-07	0.624	3.3e-08
ZNF852	294	298	788.25	941.45	0.837272	1.7478e-07	0.624	2.7e-08
SH3GL1	294	298	935.8	729.25	1.28324	1.7524e-07	0.624	3.2e-08
FBL	294	298	772.95	959.55	0.805534	1.7592e-07	0.624	3.2e-08
MOCOS	294	298	973.05	749.65	1.29801	1.6832e-07	0.624	4.1e-08
OAT	294	298	980.65	769.8	1.2739	1.9163e-07	0.624	4e-08
OGFRL1	294	298	950.7	769.75	1.23508	1.7684e-07	0.624	3.2e-08
C9orf91	294	298	811.75	984.7	0.824363	1.7938e-07	0.624	3.9e-08
PDCD6	294	298	943.25	770.45	1.22428	1.6421e-07	0.624	2.6e-08
PSMA7	294	298	941.5	751.6	1.25266	1.8991e-07	0.624	3.6e-08
PPTC7	294	298	820.3	973.55	0.842586	1.8266e-07	0.624	2.9e-08
ANKRD49	294	298	792.4	957.3	0.827745	1.8078e-07	0.624	3.4e-08
PTPRCAP	294	298	826.95	974.4	0.848676	1.9539e-07	0.624	3.4e-08
PTBP1	294	298	773.45	950.8	0.813473	1.7938e-07	0.624	2.8e-08
ENPP1	294	298	956.2	755.9	1.26498	1.9666e-07	0.624	4.1e-08
RIPK4	294	298	931.1	718.65	1.29562	1.904e-07	0.624	4e-08
TCF7L1	294	298	960.15	744.05	1.29044	1.8243e-07	0.624	3.6e-08
PPP1R13L	294	298	977.25	753.1	1.29764	1.8868e-07	0.624	3.8e-08
TMEM179B	294	298	975.5	784.2	1.24394	1.9539e-07	0.624	3.5e-08
TNNT1	294	298	975	778.6	1.25225	1.6464e-07	0.624	2.8e-08
VHL	294	298	814.8	1002.25	0.812971	1.655e-07	0.624	3.2e-08
IL12RB1	294	298	817.9	949.8	0.861129	1.9114e-07	0.624	3e-08
ZNF397	294	298	807.45	949.1	0.850753	1.7052e-07	0.624	3.2e-08
ZNF223	294	298	973.9	780.35	1.24803	1.7342e-07	0.624	3.4e-08
BPGM	294	298	955.1	792.85	1.20464	1.9463e-07	0.624	3.1e-08
ZNF333	294	298	819.55	977.5	0.838414	1.8125e-07	0.624	3e-08
MAN2B2	294	298	974.85	784.7	1.24232	1.8148e-07	0.624	3.6e-08
ZNHIT1	294	298	978.35	763.4	1.28157	1.9896e-07	0.624	3.4e-08
ADIPOR1	294	298	978	796.9	1.22726	1.9742e-07	0.624	3.2e-08
FERMT3	294	298	840.6	982.35	0.855703	1.9768e-07	0.624	3.8e-08
IQCE	294	298	971.75	800.15	1.21446	1.9819e-07	0.624	3.3e-08
TPD52L2	294	298	985.3	796.8	1.23657	1.5999e-07	0.624	2.9e-08
C11orf49	294	298	914.1	743.35	1.2297	2.3496e-07	0.623	4e-08
DYRK1A	294	298	770.9	953.25	0.808707	2.4295e-07	0.623	4.4e-08
LRP1	294	298	964.8	793.8	1.21542	2.2346e-07	0.623	4e-08
HYAL2	294	298	990.5	793.55	1.24819	2.0181e-07	0.623	3.8e-08
GUK1	294	298	962.9	778.9	1.23623	2.0286e-07	0.623	3.6e-08
NXF1	294	298	787.95	947.8	0.831346	2.0391e-07	0.623	3.6e-08
TXLNG	294	298	790.7	936	0.844765	2.226e-07	0.623	3.6e-08
ZFC3H1	294	298	806.3	998.4	0.807592	2.0816e-07	0.623	3.3e-08
CLU	294	298	1022.35	766.95	1.33301	2.29e-07	0.623	5.7e-08
DEGS1	294	298	963.6	788.1	1.22269	2.252e-07	0.623	4.3e-08
ZNF407	294	298	786.1	947.4	0.829745	2.1947e-07	0.623	4e-08
DEPDC7	294	298	975.8	747.3	1.30577	2.3861e-07	0.623	4.5e-08
LAMA1	294	298	980	776.3	1.2624	2.1862e-07	0.623	4.2e-08
SEPT1	294	298	820.75	975.5	0.841363	2.1919e-07	0.623	4.1e-08
RBM27	294	298	777.25	923.6	0.841544	2.2723e-07	0.623	4.1e-08
GAD1	294	298	987.85	759.7	1.30032	2.226e-07	0.623	5.1e-08
DZIP1L	294	298	1003.75	755.45	1.32868	2.1499e-07	0.623	4.8e-08
KDELR1	294	298	953.55	795	1.19943	2.1806e-07	0.623	3.7e-08
PHYH	294	298	988.55	811.35	1.2184	2.0077e-07	0.623	3.1e-08
PSD4	294	298	812.8	1020.7	0.796316	2.4514e-07	0.623	6.3e-08
HESX1	294	298	811.55	974.6	0.832701	2.0129e-07	0.623	3.6e-08
CRISPLD2	294	298	969.1	760	1.27513	2.2723e-07	0.623	4.8e-08
VRK1	294	298	793.35	955.3	0.830472	2.047e-07	0.623	3.6e-08
NID1	294	298	982.45	721.35	1.36196	2.29e-07	0.623	4.9e-08
SLC17A5	294	298	977.2	764.95	1.27747	2.1087e-07	0.623	4e-08
SCAF8	294	298	782.6	933.3	0.83853	2.3196e-07	0.623	3.7e-08
INPP5B	294	298	813.8	1004.2	0.810396	2.3256e-07	0.623	4.9e-08
CMTM5	294	298	812.95	949.9	0.855827	2.1005e-07	0.623	3.7e-08
ARNT2	294	298	989.5	733.25	1.34947	2.3648e-07	0.623	5.4e-08
TRIM13	294	298	815.4	1002.8	0.813123	2.3136e-07	0.623	4.4e-08
UBL3	294	298	972.35	797.3	1.21955	2.2723e-07	0.623	4.2e-08
ATP5D	294	298	812.15	980.95	0.827922	2.4015e-07	0.623	4.4e-08
FAH	294	298	1032.75	782.65	1.31956	2.4046e-07	0.623	4.4e-08
ZFHX2	294	298	808.25	949.2	0.851507	2.417e-07	0.623	4e-08
ZSCAN2	294	298	831	976.1	0.851347	2.4263e-07	0.623	4.1e-08
LILRB1	294	298	833.65	977.6	0.852752	1.9948e-07	0.623	3.3e-08
WNT5A	294	298	967.45	747	1.29511	2.3709e-07	0.623	5e-08
IKBIP	294	298	991.75	784.6	1.26402	2.442e-07	0.623	6e-08
ITK	294	298	806.15	963.75	0.836472	2.4263e-07	0.623	4.5e-08
ATXN7L3	294	298	790.1	960.75	0.822378	2.6678e-07	0.622	5.9e-08
PURG	294	298	752.7	900.2	0.836148	3.0938e-07	0.622	5.8e-08
NDRG1	294	298	995.35	780.8	1.27478	2.5443e-07	0.622	4.9e-08
RPS24	294	298	828.4	953.55	0.868754	2.5313e-07	0.622	4e-08
C1orf228	294	298	782.7	948.6	0.825111	2.8953e-07	0.622	5.2e-08
ZFPL1	294	298	957.55	786.7	1.21717	2.564e-07	0.622	4.6e-08
COPS7B	294	298	801.1	944.95	0.84777	3.0702e-07	0.622	5.1e-08
PSMD8	294	298	968.6	769.6	1.25858	2.6137e-07	0.622	4.8e-08
PPL	294	298	962.85	735.15	1.30973	2.6474e-07	0.622	5.6e-08
MB21D2	294	298	948.85	778.4	1.21897	2.6678e-07	0.622	5.8e-08
TLR10	294	298	818.6	963.65	0.849479	3.0352e-07	0.622	5.1e-08
SPAG6	294	298	801.75	931.1	0.861078	2.6747e-07	0.622	4.7e-08
DAD1	294	298	969.25	802.85	1.20726	2.9512e-07	0.622	5.7e-08
PRR14L	294	298	800.6	951.35	0.841541	2.7161e-07	0.622	4.9e-08
FLT4	294	298	811.25	958.6	0.846286	2.5541e-07	0.622	4.3e-08
F2RL2	294	298	931.25	798.5	1.16625	2.7687e-07	0.622	5.3e-08
RC3H1	294	298	800.4	954.3	0.83873	2.8367e-07	0.622	4.7e-08
SPEG	294	298	954.8	743.5	1.2842	2.8187e-07	0.622	5.1e-08
POMT2	294	298	940.4	796.15	1.18118	2.8223e-07	0.622	5e-08
FMNL1	294	298	830.3	986.6	0.841577	2.8295e-07	0.622	5.1e-08
NKRF	294	298	792.45	915.85	0.865262	2.9213e-07	0.622	5.2e-08
GRN	294	298	965.4	785	1.22981	3.0159e-07	0.622	6.3e-08
SLC39A1	294	298	989.6	812.5	1.21797	2.8586e-07	0.622	5.4e-08
DNAJB1	294	298	952.05	764.95	1.24459	2.8805e-07	0.622	6.5e-08
HCCS	294	298	953.75	788.2	1.21004	2.5509e-07	0.622	4.8e-08
HNRNPM	294	298	771.1	937.6	0.822419	2.7126e-07	0.622	5.2e-08
AKT1S1	294	298	971.45	781.55	1.24298	2.899e-07	0.622	5.7e-08
ELF2	294	298	773.9	962.75	0.803843	2.899e-07	0.622	6e-08
INHBB	294	298	940.7	730	1.28863	3.082e-07	0.622	6.2e-08
NFXL1	294	298	769.35	940.55	0.817979	2.7581e-07	0.622	5.2e-08
DKC1	294	298	784.8	955.1	0.821694	2.925e-07	0.622	5.3e-08
KY	294	298	799.95	973	0.822148	2.9325e-07	0.622	5.3e-08
NRIP3	294	298	925.25	737.1	1.25526	2.8115e-07	0.622	5.4e-08
NLRC3	294	298	809.05	950.75	0.85096	2.9739e-07	0.622	6.2e-08
SORT1	294	298	932.35	785.15	1.18748	3.0044e-07	0.622	5.3e-08
PLBD1	294	298	987.45	753.55	1.3104	2.9064e-07	0.622	6.7e-08
PRNP	294	298	994.9	780.35	1.27494	2.6004e-07	0.622	5.7e-08
TMTC1	294	298	951.65	753.65	1.26272	3.0546e-07	0.622	6.1e-08
RGL3	294	298	977	738.55	1.32286	3.1175e-07	0.622	7.8e-08
NDUFS7	294	298	807.45	987.45	0.817712	3.0663e-07	0.622	6.2e-08
SECTM1	294	298	1021.35	774.1	1.3194	2.8549e-07	0.622	5.8e-08
COL5A1	294	298	989.8	748.95	1.32158	2.5055e-07	0.622	5.9e-08
PXDN	294	298	949.45	760.65	1.24821	3.0977e-07	0.622	5.7e-08
SLC46A1	294	298	961.05	796.1	1.2072	3.1056e-07	0.622	5.6e-08
IL16	294	298	823.7	964.05	0.854416	3.1056e-07	0.622	5.7e-08
TP53I3	294	298	959.5	779.15	1.23147	2.8842e-07	0.622	5e-08
BTBD3	294	298	922.25	768.1	1.20069	3.5759e-07	0.621	5.9e-08
SYNJ2	294	298	982.2	748.85	1.31161	3.1374e-07	0.621	6.5e-08
PPWD1	294	298	795.85	992.35	0.801985	3.5175e-07	0.621	7.1e-08
SUPV3L1	294	298	812.6	963.7	0.843208	3.202e-07	0.621	6e-08
SIT1	294	298	805.05	966.15	0.833256	3.8532e-07	0.621	8e-08
STOM	294	298	974.8	774.95	1.25789	3.2471e-07	0.621	7e-08
MYO10	294	298	942.9	760.85	1.23927	3.2553e-07	0.621	7.6e-08
CSRP2	294	298	962.5	785.1	1.22596	3.4644e-07	0.621	6.7e-08
PAQR7	294	298	1007.35	798.05	1.26226	3.2595e-07	0.621	6.8e-08
ZNF330	294	298	816.2	984.3	0.829219	3.2886e-07	0.621	6.6e-08
UGT3A1	294	298	798.95	965.1	0.827842	3.7665e-07	0.621	8.3e-08
GPR161	294	298	958.9	777.2	1.23379	3.2886e-07	0.621	7.3e-08
EIF5A2	294	298	960.15	769.85	1.24719	3.7144e-07	0.621	7.4e-08
DARS	294	298	784.9	950.95	0.825385	3.5987e-07	0.621	7e-08
DYNLL1	294	298	960.85	752.5	1.27688	3.5354e-07	0.621	7.8e-08
CAPN5	294	298	1012.2	768.45	1.3172	3.3096e-07	0.621	8.5e-08
SIPA1L2	294	298	930.15	791.55	1.1751	3.3349e-07	0.621	5.7e-08
ELAVL1	294	298	807.3	982.1	0.822014	3.6863e-07	0.621	7.8e-08
TRAPPC11	294	298	819.9	970.15	0.845127	3.412e-07	0.621	6e-08
HNRNPC	294	298	798.65	961.3	0.830802	3.1695e-07	0.621	6.7e-08
KIF3C	294	298	951.35	750.45	1.26771	3.425e-07	0.621	6.7e-08
PRPSAP2	294	298	794.7	1002.65	0.7926	3.4381e-07	0.621	7.1e-08
C3	294	298	982.25	766.6	1.28131	3.4381e-07	0.621	7.4e-08
IL21R	294	298	825.7	1007	0.81996	3.8776e-07	0.621	9.7e-08
ING5	294	298	806.75	962.5	0.838182	3.7144e-07	0.621	6.9e-08
RRP1B	294	298	799.75	984.85	0.812053	3.8096e-07	0.621	7.9e-08
ZDHHC9	294	298	1001	795.05	1.25904	3.2183e-07	0.621	6.1e-08
MEA1	294	298	941.75	750	1.25567	3.2928e-07	0.621	6.7e-08
MLPH	294	298	1000.55	739.05	1.35383	3.1334e-07	0.621	7.3e-08
FAXC	294	298	947.05	791	1.19728	3.513e-07	0.621	8.7e-08
CAPZA2	294	298	942.6	774.4	1.2172	3.8973e-07	0.621	7.6e-08
MT1E	294	298	984.45	770.1	1.27834	3.5987e-07	0.621	7.7e-08
PLCL2	294	298	780.1	975.5	0.799692	3.5354e-07	0.621	6.6e-08
COPS6	294	298	963.9	800.3	1.20442	3.5578e-07	0.621	7.3e-08
C2orf44	294	298	814.65	982.35	0.829287	3.5669e-07	0.621	7.7e-08
INADL	294	298	934.05	766.4	1.21875	3.5086e-07	0.621	8.5e-08
MYO1H	294	298	823.75	970.95	0.848396	3.3647e-07	0.621	6e-08
PTPRC	294	298	802.3	945.35	0.84868	3.5941e-07	0.621	7e-08
N4BP2L2	294	298	786.55	963.8	0.816093	3.2844e-07	0.621	6e-08
PSIP1	294	298	792.1	951.95	0.832082	3.2886e-07	0.621	6e-08
SLC16A3	294	298	983.7	793.05	1.2404	3.6353e-07	0.621	7.3e-08
LY9	294	298	808.15	927.9	0.870945	3.4424e-07	0.621	6.5e-08
CLTB	294	298	946.05	769.95	1.22872	3.6677e-07	0.621	8.3e-08
PSMD5	294	298	950.1	783.05	1.21333	3.7238e-07	0.621	6.9e-08
EHHADH	294	298	957.1	783.95	1.22087	3.705e-07	0.621	6.8e-08
SASS6	294	298	787.3	931.95	0.844788	3.5759e-07	0.621	6.2e-08
STAP2	294	298	976.55	733.75	1.3309	3.5086e-07	0.621	1e-07
CECR1	294	298	824.25	988.85	0.833544	3.7191e-07	0.621	8e-08
STOML1	294	298	969.35	792.15	1.2237	3.6492e-07	0.621	6.5e-08
UHRF2	294	298	785.4	938.15	0.83718	3.2761e-07	0.621	6e-08
SBNO1	294	298	791.5	934.15	0.847294	3.4776e-07	0.621	6.3e-08
VAPB	294	298	918.3	767	1.19726	3.5041e-07	0.621	7e-08
TSPAN15	294	298	950.15	763.85	1.2439	3.7808e-07	0.621	6.9e-08
MBTD1	294	298	784.2	931.3	0.842049	3.776e-07	0.621	6.5e-08
ZNF142	294	298	803.05	968.5	0.829169	3.8874e-07	0.621	7.1e-08
TBC1D8B	294	298	950.35	775.85	1.22491	3.7665e-07	0.621	7.4e-08
FGFRL1	294	298	977.25	763	1.2808	3.2553e-07	0.621	6.4e-08
NUP54	294	298	798.8	943.7	0.846455	3.4207e-07	0.621	6.6e-08
SLC35C1	294	298	981.7	795.35	1.2343	3.9071e-07	0.62	8.2e-08
ABHD4	294	298	1022.15	791.2	1.2919	4.0273e-07	0.62	8.3e-08
CRYGS	294	298	807.45	979.05	0.824728	4.4881e-07	0.62	8.4e-08
ALCAM	294	298	967.05	749.65	1.29	3.9468e-07	0.62	9.3e-08
ANKRD46	294	298	811.3	956.9	0.847842	3.9468e-07	0.62	7.2e-08
MOSPD2	294	298	952.95	780.3	1.22126	3.9468e-07	0.62	8.5e-08
AKT1	294	298	947.65	815.95	1.16141	3.9319e-07	0.62	6.6e-08
SEMA3A	294	298	964.6	797.05	1.21021	3.9668e-07	0.62	7.8e-08
TGDS	294	298	768.05	965.25	0.795701	4.785e-07	0.62	1.2e-07
BCL7A	294	298	812.2	951.55	0.853555	4.3219e-07	0.62	9.2e-08
KLF5	294	298	937.3	670.7	1.3975	3.9869e-07	0.62	1.7e-07
RBM24	294	298	969.65	790	1.22741	3.9869e-07	0.62	9.3e-08
ZNF182	294	298	774.45	961.8	0.805209	4.5966e-07	0.62	9.5e-08
UBE3C	294	298	969.95	765.25	1.26749	4.5278e-07	0.62	8.2e-08
KCNA3	294	298	817.1	974.7	0.838309	4.0733e-07	0.62	9.7e-08
CMTM4	294	298	946.6	797.85	1.18644	4.1669e-07	0.62	1.1e-07
DNHD1	294	298	796.35	942.6	0.844844	3.9568e-07	0.62	6.7e-08
STAM2	294	298	986.85	791.45	1.24689	4.2038e-07	0.62	7.7e-08
PCDH7	294	298	976.8	773.8	1.26234	4.2197e-07	0.62	9.7e-08
KCTD1	294	298	950.15	779.2	1.21939	4.8332e-07	0.62	9.3e-08
AP1S1	294	298	1008.35	777	1.29775	4.284e-07	0.62	8.7e-08
LRRC8A	294	298	942.15	750.4	1.25553	4.0528e-07	0.62	9e-08
PDP1	294	298	959.55	736.45	1.30294	4.7017e-07	0.62	1.2e-07
FAM83D	294	298	959.2	740.05	1.29613	4.3492e-07	0.62	8.9e-08
R3HCC1L	294	298	805.65	983.15	0.819458	4.3711e-07	0.62	8.2e-08
ZNF184	294	298	785.95	933.4	0.842029	4.7491e-07	0.62	9.3e-08
PPFIBP1	294	298	970.85	786.55	1.23431	4.4042e-07	0.62	8.9e-08
AASDH	294	298	814.4	989.6	0.822959	4.46e-07	0.62	9.4e-08
XYLT2	294	298	933.9	780.65	1.19631	4.3219e-07	0.62	8.6e-08
PLCG2	294	298	848.95	1019.25	0.832916	3.9768e-07	0.62	1e-07
NBEAL1	294	298	958.95	759.55	1.26252	3.9718e-07	0.62	8.9e-08
DCHS2	294	298	804	915.85	0.877873	4.5793e-07	0.62	8.2e-08
RASEF	294	298	976.75	700.6	1.39416	4.1879e-07	0.62	9.8e-08
ARF5	294	298	961.15	788.7	1.21865	4.6024e-07	0.62	8.2e-08
XPO4	294	298	816.9	988.5	0.826404	4.6605e-07	0.62	9.6e-08
DDX26B	294	298	823.4	991.5	0.830459	4.5678e-07	0.62	1e-07
SMUG1	294	298	987.9	816.35	1.21014	3.9121e-07	0.62	6.8e-08
EIF3H	294	298	797.7	950.95	0.838845	4.3822e-07	0.62	8.7e-08
DMD	294	298	972.35	732.9	1.32672	4.7551e-07	0.62	1.2e-07
BPHL	294	298	984.75	827.8	1.1896	4.767e-07	0.62	9.1e-08
TACC2	294	298	963.65	788.65	1.2219	4.6664e-07	0.62	1.5e-07
SPIN1	294	298	920.05	764.05	1.20418	4.241e-07	0.62	8.4e-08
BIN1	294	298	1007.2	781.15	1.28938	4.8575e-07	0.62	1.2e-07
FRAT2	294	298	794.75	947.55	0.838742	5.808e-07	0.619	1.1e-07
ITM2B	294	298	983.2	766.2	1.28322	4.9003e-07	0.619	1.1e-07
CCBE1	294	298	938	777.9	1.20581	5.5462e-07	0.619	1.4e-07
WDR45B	294	298	965.2	784.05	1.23104	4.9311e-07	0.619	1.1e-07
SEMA3G	294	298	808.6	977.75	0.827001	4.9373e-07	0.619	1e-07
CHMP2A	294	298	985.8	825.25	1.19455	5.4365e-07	0.619	1e-07
ZNF853	294	298	917.85	742.1	1.23683	5.0436e-07	0.619	1.1e-07
CNOT1	294	298	783.2	949.55	0.824812	5.3223e-07	0.619	1.2e-07
PLXNB2	294	298	979.2	767.05	1.27658	5.4433e-07	0.619	1.2e-07
EIF3J	294	298	812.95	972.2	0.836196	5.3758e-07	0.619	1e-07
CCDC28A	294	298	809.75	964.1	0.839902	5.3757e-07	0.619	1.1e-07
HMBOX1	294	298	801.95	964.95	0.831079	5.9619e-07	0.619	1.3e-07
GTF2IRD1	294	298	942.4	790	1.19291	5.1585e-07	0.619	1.1e-07
ITCH	294	298	951.65	771.5	1.23351	6.0516e-07	0.619	1.2e-07
SLC31A1	294	298	970.75	832.45	1.16614	5.423e-07	0.619	1.1e-07
FXN	294	298	834.25	982.05	0.849498	6.0066e-07	0.619	1.2e-07
GATAD2B	294	298	808.45	976.35	0.828033	5.4501e-07	0.619	1.1e-07
GNPDA1	294	298	956.5	806.4	1.18614	5.3423e-07	0.619	9.8e-08
IL12RB2	294	298	774.3	958.75	0.807614	5.088e-07	0.619	1.1e-07
GANAB	294	298	911.5	781.8	1.1659	5.0562e-07	0.619	9.2e-08
KCNK10	294	298	779.4	907.15	0.859174	5.6792e-07	0.619	1.2e-07
MGEA5	294	298	821.75	964.75	0.851775	5.4027e-07	0.619	1e-07
SSH1	294	298	1006.85	767.6	1.31169	5.9693e-07	0.619	1.4e-07
TNFRSF11B	294	298	966	749.65	1.2886	5.4365e-07	0.619	1.6e-07
PTMS	294	298	919	754.25	1.21843	5.5048e-07	0.619	1.4e-07
NFE2L2	294	298	942.65	779.15	1.20984	5.243e-07	0.619	1e-07
SLC15A2	294	298	787.3	960.8	0.819421	5.4569e-07	0.619	1.1e-07
RNASE6	294	298	832.7	967.3	0.86085	5.0689e-07	0.619	1e-07
KLF1	294	298	822.55	968.6	0.849215	5.2825e-07	0.619	9.9e-08
NUAK2	294	298	928.25	722.85	1.28415	5.0184e-07	0.619	1.2e-07
PTPN22	294	298	819.85	974.6	0.841217	5.9028e-07	0.619	1.3e-07
CHPF2	294	298	975.35	793.4	1.22933	5.6369e-07	0.619	1.2e-07
TM9SF4	294	298	989.65	774	1.27862	5.1199e-07	0.619	1.2e-07
HS1BP3	294	298	980.4	814.35	1.2039	5.7576e-07	0.619	1.1e-07
SETDB2	294	298	808.35	992.25	0.814664	5.7648e-07	0.619	1.3e-07
ZNF488	294	298	935.85	740.85	1.26321	5.7864e-07	0.619	1.2e-07
SMU1	294	298	795.4	954.9	0.832967	4.8881e-07	0.619	1e-07
DDX28	294	298	799.9	970.3	0.824384	5.8443e-07	0.619	1.2e-07
MLLT10	294	298	825.65	957.55	0.862253	5.5462e-07	0.619	1.1e-07
GLMN	294	298	770.35	925.7	0.832181	5.0816e-07	0.619	1.1e-07
EXOSC5	294	298	805.2	942.15	0.854641	5.2627e-07	0.619	1.1e-07
UGGT2	294	298	955.85	798.3	1.19736	4.925e-07	0.619	1e-07
APOA1	294	298	805.05	942.1	0.854527	5.56e-07	0.619	1.2e-07
AGPAT5	294	298	775.65	962.1	0.806205	6.2117e-07	0.618	1.5e-07
PDS5B	294	298	817.25	966.6	0.845489	6.1502e-07	0.618	1.3e-07
C15orf48	294	298	963.15	758.35	1.27006	6.5604e-07	0.618	1.6e-07
CCNJL	294	298	954.4	745.45	1.2803	6.3838e-07	0.618	1.5e-07
ACSS2	294	298	986	795.05	1.24017	6.2194e-07	0.618	1.3e-07
CDIPT	294	298	909.75	782.3	1.16292	6.2971e-07	0.618	1.2e-07
LOXL1	294	298	955.75	745.5	1.28203	6.2349e-07	0.618	1.4e-07
FADS3	294	298	972.2	783.7	1.24053	7.2703e-07	0.618	1.4e-07
GNPTG	294	298	985.8	828	1.19058	6.305e-07	0.618	1.2e-07
BMPR2	294	298	917.45	779.9	1.17637	6.2893e-07	0.618	1.2e-07
RNF122	294	298	812.8	968.45	0.839279	6.667e-07	0.618	1.4e-07
HSF2BP	294	298	939.75	787.3	1.19364	6.2581e-07	0.618	1.3e-07
CLEC4M	294	298	817.6	981.7	0.832841	6.634e-07	0.618	1.4e-07
INSR	294	298	823.55	972.2	0.847099	7.2524e-07	0.618	1.7e-07
DGKZ	294	298	817.6	955.6	0.855588	6.4315e-07	0.618	1.3e-07
LRPPRC	294	298	742.95	928.95	0.799774	6.6505e-07	0.618	1.6e-07
TUBG1	294	298	911.55	752.3	1.21168	6.5849e-07	0.618	1.4e-07
CCDC59	294	298	785.2	953.85	0.82319	7.3335e-07	0.618	1.7e-07
[truncated: 13,792 more rows]
