# Supplementary material for: New Transcriptomic Biomarkers of 5-Fluorouracil Resistance
Source: Int J Mol Sci. 2023 Jan 12;24(2):1508. doi: 10.3390/ijms24021508 (PMC9867124; doi:10.3390/ijms24021508)
Supplement: Supplementary file 1 [file ijms-24-01508-s001.zip › Supplemental_Table_S2.xlsx]

## Sheet: Sheet1
Gene symbol	N (nonresponder)	N (responder)	Mean (nonresponder)	Mean (responder)	Fold change	Mann-Whitney p-value	ROC AUC	ROC AUC p-value
CDIPT	80	77	1584.2	1451.3	1.09157	1.5202e-07	0.743	3.9e-10
WNT7B	80	77	1085.5	791.3	1.37179	2.4923e-07	0.738	8e-10
INTS7	80	77	1012.2	1100.2	0.920015	2.9406e-07	0.737	1.3e-09
ZNF197	80	77	821.5	967.7	0.84892	3.996e-07	0.734	1.9e-09
ANKLE1	80	77	469.4	600.9	0.781162	4.8611e-07	0.732	7.1e-09
SF1	80	77	1393.5	1511.7	0.92181	5.9593e-07	0.731	5.5e-09
TUFT1	80	77	1334.9	1276.2	1.046	6.94e-07	0.729	1.1e-08
SEPW1	80	77	1730.9	1627.5	1.06353	9.4781e-07	0.727	7e-09
RND3	80	77	1452.2	1305.5	1.11237	1.0605e-06	0.726	1.5e-08
WBP5	80	77	1496.25	1291.9	1.15818	1.3176e-06	0.724	2.5e-08
CCDC127	80	77	1334.9	1070.2	1.24734	1.3772e-06	0.723	1.7e-08
LAPTM4A	80	77	1774.9	1701.3	1.04326	1.6994e-06	0.721	3.7e-08
DDX20	80	77	924.1	1012.2	0.912962	1.7943e-06	0.721	3.6e-08
SLC22A18	80	77	1452.2	1320.9	1.0994	2.135e-06	0.719	6.3e-08
PSG4	80	77	792.1	498.5	1.58897	2.325e-06	0.718	5.4e-08
EIF4B	80	77	1657.6	1715.6	0.966193	2.3323e-06	0.718	4.4e-08
PDCD6	80	77	1540.2	1466.9	1.04997	2.3494e-06	0.718	4.7e-08
C10orf11	80	77	1034.15	850.8	1.2155	2.4588e-06	0.718	5.7e-08
ITFG1	80	77	1378.9	1290.9	1.06817	2.4714e-06	0.718	6.6e-08
SF3A1	80	77	1158.8	1436.8	0.806514	2.7771e-06	0.716	9e-08
UBE2D3	80	77	1114.8	1525.6	0.730729	2.8085e-06	0.716	5.6e-08
TSC22D2	80	77	1393.5	1158.4	1.20295	2.913e-06	0.716	1.3e-07
LDOC1	80	77	997.5	836.5	1.19247	3.0541e-06	0.716	1e-07
LRPPRC	80	77	1151.5	1512.2	0.761473	3.3578e-06	0.715	1.6e-07
NFE2L2	80	77	1628.2	1525.2	1.06753	3.5379e-06	0.714	1.3e-07
ZDHHC7	80	77	1452.2	1378.1	1.05377	3.5487e-06	0.714	7.3e-08
SREBF2	80	77	1217.5	1511.5	0.805491	3.6804e-06	0.714	1e-07
NGFRAP1	80	77	1635.6	1305.6	1.25276	4.4563e-06	0.712	2.7e-07
RCHY1	80	77	792.1	1012.6	0.782244	4.5027e-06	0.712	1.3e-07
ADRBK1	80	77	1129.5	1481.3	0.762506	4.6663e-06	0.712	1.6e-07
ECHDC2	80	77	1378.9	1217	1.13303	4.7853e-06	0.711	2.5e-07
FAM127A	80	77	1437.55	1246.8	1.15299	4.9286e-06	0.711	2.5e-07
AVPI1	80	77	1283.5	1187.3	1.08102	5.3612e-06	0.71	1.8e-07
MCM6	80	77	542.75	1245.8	0.435664	5.4517e-06	0.71	2.2e-07
ZBED4	80	77	1122.6	1188.2	0.94479	5.6562e-06	0.71	2.3e-07
FAM174A	80	77	1202.9	1011.4	1.18934	5.6679e-06	0.71	3.2e-07
C11orf49	80	77	1290.8	1245.6	1.03629	5.8378e-06	0.709	2.8e-07
ATP6V0E1	80	77	1679.6	1568.9	1.07056	5.8808e-06	0.709	3e-07
CSTB	80	77	1789.6	1674.5	1.06874	6.5163e-06	0.708	3.2e-07
RIPK4	80	77	1246.8	1158.8	1.07594	6.5289e-06	0.708	3.3e-07
SNX12	80	77	1349.5	1099.3	1.2276	6.7108e-06	0.708	2.7e-07
TAPT1	80	77	652.75	997.4	0.654452	7.0641e-06	0.708	4e-07
HRCT1	80	77	1188.2	969	1.22621	8.4633e-06	0.706	5.4e-07
ATP6V1D	80	77	1488.9	1276.1	1.16676	8.4993e-06	0.706	3.8e-07
RAB3IL1	80	77	1114.85	1012.2	1.10141	8.9579e-06	0.705	2.6e-07
IL12RB2	80	77	528.1	630.4	0.837722	9.3615e-06	0.705	7.6e-07
TMED9	80	77	1686.9	1628.2	1.03605	9.4003e-06	0.705	7.5e-07
ZBTB24	80	77	645.4	967.7	0.666942	9.7455e-06	0.704	3.7e-07
ABHD4	80	77	1232.2	1158.9	1.06325	1.0456e-05	0.704	4.2e-07
FCHO2	80	77	1320.2	1217.6	1.08426	1.0665e-05	0.704	7.9e-07
ARL11	80	77	440.1	718.2	0.612782	9.8471e-06	0.703	5.3e-07
SH2D5	80	77	806.8	719.2	1.1218	1.118e-05	0.703	6.9e-07
ARF4	80	77	1818.9	1672.3	1.08766	1.1545e-05	0.703	9e-07
GIGYF2	80	77	982.8	1233.9	0.796499	1.2377e-05	0.702	5.8e-07
C1orf228	80	77	513.4	572.1	0.897396	1.2491e-05	0.702	6.9e-07
ATXN7L2	80	77	682.1	792.2	0.86102	1.4183e-05	0.701	9.9e-07
PPIC	80	77	1540.2	1336.2	1.15267	1.4675e-05	0.7	1.1e-06
TALDO1	80	77	1716.3	1642.2	1.04512	1.486e-05	0.7	7.4e-07
CNBP	80	77	1202.8	1613.7	0.745368	1.5552e-05	0.7	1.6e-06
NSUN4	80	77	1026.8	1084.4	0.946883	1.6126e-05	0.699	1.4e-06
LPP	80	77	1452.2	1101.7	1.31814	1.6288e-05	0.699	1.1e-06
POLDIP3	80	77	1290.9	1334.9	0.967039	1.637e-05	0.699	1.3e-06
USP19	80	77	1012.1	1260.9	0.802681	1.6431e-05	0.699	1.2e-06
ZBTB20	80	77	1158.8	674.4	1.71827	1.6498e-05	0.699	1.7e-06
PCM1	80	77	880.1	1216.9	0.723231	1.7258e-05	0.699	1.2e-06
KCNQ5	80	77	440.1	454.7	0.967891	1.6031e-05	0.698	9.4e-07
MYO1H	80	77	469.4	513.4	0.914297	1.7349e-05	0.698	1.3e-06
UEVLD	80	77	1188.2	1055.9	1.1253	1.7986e-05	0.698	1.4e-06
PPAP2A	80	77	1408.2	1245.8	1.13036	1.8078e-05	0.698	1.7e-06
NPTN	80	77	1672.2	1496.3	1.11756	1.8346e-05	0.698	1.6e-06
HNRNPD	80	77	1092.85	1483	0.736918	1.8624e-05	0.698	1.3e-06
SAT1	80	77	1818.9	1730.9	1.05084	1.8769e-05	0.698	1.4e-06
C1QL1	80	77	924.1	733	1.26071	1.9069e-05	0.698	1.1e-06
S100A10	80	77	1980.3	1862.5	1.06325	1.9516e-05	0.697	1.2e-06
CLASP2	80	77	938.8	1114.2	0.842578	1.952e-05	0.697	1.4e-06
RSL1D1	80	77	1195.5	1539.9	0.776349	1.9547e-05	0.697	1.3e-06
CEBPD	80	77	1496.25	1292.1	1.158	2.1137e-05	0.697	1.4e-06
CYB5R1	80	77	1276.2	1216.3	1.04925	2.1169e-05	0.696	1.3e-06
ANXA2P3	80	77	1070.8	997.5	1.07348	2.1822e-05	0.696	2.1e-06
MGST1	80	77	1760.3	1569.5	1.12157	2.2603e-05	0.696	1.8e-06
EGLN1	80	77	1378.9	1305.4	1.0563	2.4264e-05	0.695	2e-06
CREBZF	80	77	938.8	1203.9	0.779799	2.5931e-05	0.694	2.4e-06
DEXI	80	77	1202.9	1158.2	1.03859	2.6262e-05	0.694	2.5e-06
KRAS	80	77	484.1	1172.9	0.412738	2.6546e-05	0.694	2.5e-06
TMEM17	80	77	887.45	777.8	1.14097	2.8678e-05	0.693	2.1e-06
C15orf48	80	77	1789.6	1554	1.15161	2.9267e-05	0.693	2.3e-06
PDZD11	80	77	1540.25	1334.2	1.15444	2.9684e-05	0.693	2.9e-06
MOSPD1	80	77	1173.5	1056.2	1.11106	3.2226e-05	0.692	2.7e-06
NDUFB2	80	77	1723.6	1437.6	1.19894	3.2746e-05	0.692	3.9e-06
DYNC1LI2	80	77	1657.6	1553.6	1.06694	3.3021e-05	0.692	2.5e-06
PGRMC1	80	77	1701.6	1613.7	1.05447	3.4057e-05	0.692	3.2e-06
BRI3	80	77	1584.2	1496.2	1.05882	3.5057e-05	0.691	5.2e-06
NUMBL	80	77	1085.5	1027.8	1.05614	3.7438e-05	0.691	2.6e-06
BPTF	80	77	638.1	1160	0.550086	3.7527e-05	0.691	4.1e-06
RTN4	80	77	1774.9	1643.8	1.07975	3.8282e-05	0.69	3.7e-06
PDCD11	80	77	1202.8	1305.5	0.921333	3.8299e-05	0.69	4.3e-06
PON2	80	77	1598.9	1510.8	1.05831	4.1137e-05	0.69	4.2e-06
TFEC	80	77	425.4	733.1	0.580276	3.8958e-05	0.689	6.5e-06
PTGR1	80	77	1356.85	1202.8	1.12808	4.1193e-05	0.689	5e-06
BAG3	80	77	1408.2	1349.8	1.04327	4.1752e-05	0.689	3.4e-06
STX4	80	77	1364.2	1289.8	1.05768	4.1857e-05	0.689	6.2e-06
PHLDA2	80	77	1474.2	1320.1	1.11673	4.3533e-05	0.689	4.2e-06
DYNLL1	80	77	1818.9	1642	1.10773	4.3661e-05	0.689	6.4e-06
EEF2	80	77	1921.6	2084.7	0.921763	4.4103e-05	0.689	5.4e-06
PPP2CB	80	77	1576.9	1436.9	1.09743	4.4481e-05	0.689	4.5e-06
ANKRD9	80	77	1378.9	1172.9	1.17563	4.5009e-05	0.689	4.3e-06
DYNLT3	80	77	1496.2	1334.3	1.12134	4.5271e-05	0.689	4.8e-06
ARL4A	80	77	1474.2	1334.6	1.1046	4.5628e-05	0.688	4.6e-06
IQCK	80	77	1173.5	996.6	1.1775	4.5983e-05	0.688	5.6e-06
PDE7B	80	77	865.5	777.6	1.11304	4.6128e-05	0.688	6.7e-06
TFG	80	77	1657.6	1541.1	1.0756	4.7095e-05	0.688	4.9e-06
FN3KRP	80	77	1320.2	1261.5	1.04653	4.7194e-05	0.688	6e-06
SLC35D2	80	77	1415.55	1348.9	1.04941	4.7204e-05	0.688	3.9e-06
HNRNPC	80	77	1158.85	1685.9	0.687378	4.7277e-05	0.688	6.1e-06
SLC26A11	80	77	1232.2	996.5	1.23653	4.9913e-05	0.688	7.2e-06
C10orf35	80	77	1085.5	982.9	1.10438	5.1978e-05	0.687	6.1e-06
BCLAF1	80	77	865.5	1378.2	0.627993	5.2279e-05	0.687	7.4e-06
KRT10	80	77	1422.9	1070.9	1.3287	5.2684e-05	0.687	6.6e-06
PPP1R3D	80	77	1180.8	1100.2	1.07326	5.3779e-05	0.687	5.7e-06
KCNK10	80	77	454.7	601.2	0.756321	4.9811e-05	0.686	6.7e-06
OAT	80	77	1672.25	1495.6	1.11811	5.4981e-05	0.686	7.1e-06
SKIL	80	77	1408.2	1202.9	1.17067	5.5066e-05	0.686	7.9e-06
TCTN2	80	77	1202.8	1042.5	1.15376	5.6246e-05	0.686	6.1e-06
S100A13	80	77	1408.2	1276.9	1.10283	5.6487e-05	0.686	5.6e-06
LRRC1	80	77	1371.55	1261.6	1.08715	5.9242e-05	0.686	8.3e-06
HCFC1	80	77	1246.8	1392.8	0.895175	5.954e-05	0.686	7.7e-06
FEZ2	80	77	1444.9	1216.8	1.18746	6.0115e-05	0.685	7.1e-06
SLC37A3	80	77	1386.2	1334.2	1.03897	6.0325e-05	0.685	6.6e-06
COQ10B	80	77	1261.5	1173.5	1.07499	6.0641e-05	0.685	9.9e-06
PLEKHA1	80	77	1393.5	1320.2	1.05552	6.1299e-05	0.685	7.9e-06
DYNLT1	80	77	1745.6	1451.5	1.20262	6.1863e-05	0.685	7.9e-06
THRAP3	80	77	1320.2	1408	0.937642	6.5478e-05	0.684	9.7e-06
SERBP1	80	77	1246.8	1627.3	0.766177	6.6202e-05	0.684	1.1e-05
RCAN1	80	77	1320.2	1217.5	1.08435	6.695e-05	0.684	1.1e-05
WSB2	80	77	1591.55	1452.3	1.09588	6.7226e-05	0.684	8.1e-06
C9orf116	80	77	982.8	865.1	1.13605	6.8649e-05	0.684	8.5e-06
ZNF142	80	77	968.2	1057.6	0.915469	6.9374e-05	0.684	1.2e-05
C1orf122	80	77	1378.9	1247.9	1.10498	7.0139e-05	0.684	1.2e-05
MATR3	80	77	968.1	1597.3	0.606085	7.0384e-05	0.684	9.5e-06
SASS6	80	77	865.5	909.5	0.951622	7.1181e-05	0.684	8.9e-06
HOXB2	80	77	1144.2	881.3	1.29831	7.2363e-05	0.683	1.3e-05
DOT1L	80	77	1012.2	1187.5	0.852379	7.3498e-05	0.683	9.9e-06
SMU1	80	77	748.1	1289.7	0.580057	7.3938e-05	0.683	1.1e-05
KLHDC8B	80	77	1100.2	1026.9	1.07138	7.5392e-05	0.683	8.6e-06
ZNF503	80	77	1283.55	1173.5	1.09378	7.6097e-05	0.683	9.5e-06
FLT4	80	77	667.4	850.1	0.785084	7.6425e-05	0.683	9.4e-06
UQCRB	80	77	645.4	1406.8	0.458772	7.6861e-05	0.683	1.3e-05
MORF4L2	80	77	1818.9	1671.5	1.08818	7.7911e-05	0.683	1e-05
DYNLRB1	80	77	1672.25	1569.6	1.0654	7.8044e-05	0.683	1.3e-05
CACYBP	80	77	1026.8	1276.1	0.804639	7.966e-05	0.682	1.2e-05
C3orf17	80	77	748.1	1143	0.654506	8.0351e-05	0.682	1.2e-05
TMEM14A	80	77	1452.2	1158.3	1.25373	8.0749e-05	0.682	1.3e-05
CROT	80	77	1173.5	1084.6	1.08197	8.2019e-05	0.682	1.1e-05
SMARCA4	80	77	1400.9	1481.6	0.945532	8.2843e-05	0.682	1.4e-05
NR2F6	80	77	1496.2	1437.6	1.04076	8.4158e-05	0.682	8.8e-06
CHMP2A	80	77	1540.2	1495.6	1.02982	8.4832e-05	0.682	1.3e-05
ABTB2	80	77	1122.05	1070.8	1.04786	8.6639e-05	0.681	1e-05
CNOT1	80	77	1320.2	1524.9	0.865762	8.8218e-05	0.681	1.2e-05
TUBB2A	80	77	1452.2	1364.2	1.06451	8.8572e-05	0.681	1.1e-05
C1GALT1C1	80	77	1422.9	1304.9	1.09043	8.8673e-05	0.681	1e-05
RNF138	80	77	968.1	1040.9	0.930061	8.9013e-05	0.681	1e-05
TANC1	80	77	1305.5	1246.9	1.047	8.9312e-05	0.681	1.2e-05
NAGK	80	77	1364.2	1261.5	1.08141	8.9413e-05	0.681	1.6e-05
COMMD7	80	77	1569.6	1423.5	1.10263	8.9518e-05	0.681	1.6e-05
DAD1	80	77	1591.55	1496.9	1.06323	9.4264e-05	0.68	1.3e-05
SPI1	80	77	894.8	953	0.93893	9.45e-05	0.68	1.1e-05
PPP2R3A	80	77	1041.5	967.9	1.07604	9.4719e-05	0.68	1.3e-05
CHST14	80	77	1158.8	1069.8	1.08319	9.481e-05	0.68	1.7e-05
SLFN5	80	77	1246.9	1101.1	1.13241	9.5316e-05	0.68	1.9e-05
LGALS3	80	77	2039	1964.7	1.03782	9.8219e-05	0.68	1.4e-05
CDC14A	80	77	513.4	806.8	0.636341	9.8448e-05	0.68	2.3e-05
HPCAL1	80	77	1510.9	1423.5	1.0614	0.0001014	0.68	1.9e-05
SDCBP	80	77	1686.95	1628.3	1.03602	0.00010154	0.68	1.7e-05
MORN2	80	77	1129.5	982.8	1.14927	0.00010331	0.679	1.6e-05
RAN	80	77	1540.2	1628.2	0.945953	0.00010515	0.679	1.3e-05
FOXF2	80	77	1129.5	938.1	1.20403	0.00010931	0.679	2.4e-05
SHMT2	80	77	1202.8	1407.6	0.854504	0.00011232	0.679	1.9e-05
PAPSS2	80	77	1642.9	1466.9	1.11998	0.00011401	0.678	2e-05
C9orf3	80	77	1334.9	1187.6	1.12403	0.000117	0.678	2.7e-05
RAB42	80	77	1012.15	733	1.38083	0.00011714	0.678	2.2e-05
MGST3	80	77	1708.9	1497.1	1.14147	0.0001176	0.678	2.3e-05
IL6ST	80	77	1510.9	1129.8	1.33732	0.00011892	0.678	2.8e-05
NAGS	80	77	953.5	908.9	1.04907	0.00012017	0.678	2e-05
CNOT6L	80	77	1100.2	1144.2	0.961545	0.00012277	0.678	1.5e-05
ATP6V1B1	80	77	733.5	674.8	1.08699	0.00012428	0.677	2.4e-05
GOLPH3	80	77	1554.9	1496.2	1.03923	0.00012649	0.677	1.9e-05
SPATS2L	80	77	1620.9	1510.9	1.0728	0.00012706	0.677	2.5e-05
ATOX1	80	77	1422.9	1261.5	1.12794	0.0001352	0.676	3.3e-05
WIPI1	80	77	1349.5	1275.7	1.05785	0.00013608	0.676	2.9e-05
ST6GALNAC2	80	77	1011.75	909.1	1.11291	0.0001371	0.676	2.5e-05
TMEM14C	80	77	1569.6	1468.9	1.06855	0.00013774	0.676	2e-05
KIAA1279	80	77	1276.2	1143.2	1.11634	0.00013783	0.676	3e-05
PDE7A	80	77	755.45	996.7	0.757951	0.00013847	0.676	2.9e-05
SMARCC1	80	77	1430.2	1496.9	0.955441	0.00014153	0.676	2.9e-05
ACVR1	80	77	1261.5	1174	1.07453	0.00014157	0.676	2.8e-05
SLC35F5	80	77	1452.2	1320.9	1.0994	0.00014179	0.676	2.8e-05
C7orf49	80	77	1217.5	1158.1	1.05129	0.00014318	0.676	2.8e-05
DDAH1	80	77	1701.6	1599.6	1.06377	0.00014402	0.676	2.9e-05
SLC38A6	80	77	1012.15	880	1.15017	0.00014609	0.676	2.4e-05
SNTA1	80	77	1114.8	1042.5	1.06935	0.00014629	0.675	2.4e-05
BET1	80	77	1334.9	1187.6	1.12403	0.00014741	0.675	3.5e-05
HOXC13	80	77	718.8	557.5	1.28933	0.00014812	0.675	2.3e-05
RAB13	80	77	1628.2	1394.2	1.16784	0.00015078	0.675	3.3e-05
GALNS	80	77	1202.9	1143.5	1.05195	0.00015085	0.675	3.2e-05
ROM1	80	77	938.8	821.5	1.14279	0.00015507	0.675	3.1e-05
LAMP1	80	77	1848.3	1790.4	1.03234	0.00015767	0.675	2.8e-05
RNF11	80	77	1349.5	1291.4	1.04499	0.00016049	0.674	3.4e-05
HCFC1R1	80	77	1232.2	1158.8	1.06334	0.00016189	0.674	3.1e-05
PLCG2	80	77	528.1	835.7	0.631925	0.00016197	0.674	2.9e-05
ZNF276	80	77	938.8	1040.4	0.902345	0.0001625	0.674	3.5e-05
SYAP1	80	77	1496.2	1408.3	1.06242	0.00016282	0.674	2.6e-05
CDC14B	80	77	1202.8	1143.5	1.05186	0.00016475	0.674	3.2e-05
KIAA1211	80	77	792.15	924.5	0.856842	0.00016677	0.674	2.7e-05
ZYG11B	80	77	1290.9	1187.9	1.08671	0.00016721	0.674	4.6e-05
SYNCRIP	80	77	1437.5	1510.9	0.95142	0.00016792	0.674	2.5e-05
MBTPS2	80	77	1349.5	1188.2	1.13575	0.00017294	0.674	3.6e-05
TMEM158	80	77	1276.2	1070.2	1.19249	0.00017352	0.674	3e-05
DSTN	80	77	1877.6	1774.9	1.05786	0.0001734	0.673	2.9e-05
UGCG	80	77	1408.2	1013.5	1.38944	0.00017626	0.673	3.4e-05
GATA6	80	77	1378.9	1305.4	1.0563	0.000179	0.673	2.6e-05
RARS	80	77	1540.2	1436.8	1.07197	0.00018238	0.673	3.6e-05
MYL12B	80	77	1841.65	1789.6	1.02908	0.0001864	0.673	2.9e-05
ZFYVE21	80	77	1364.2	1261.5	1.08141	0.00019131	0.672	3.6e-05
AP2S1	80	77	1540.2	1438.2	1.07092	0.00019192	0.672	4e-05
HTATIP2	80	77	1554.9	1466.1	1.06057	0.00019381	0.672	3.7e-05
ARMCX2	80	77	1166.2	1041	1.12027	0.0001942	0.672	3.7e-05
PCF11	80	77	1144.2	1188.2	0.962969	0.00019619	0.672	2.9e-05
SHC1	80	77	1613.6	1554.9	1.03775	0.00019657	0.672	4.5e-05
RPL4	80	77	1877.6	1921.6	0.977102	0.0001971	0.672	4.8e-05
NCL	80	77	1752.9	1804.3	0.971512	0.00020349	0.672	3.8e-05
MTCH1	80	77	1774.9	1612.7	1.10058	0.00020352	0.672	5.1e-05
UBXN1	80	77	938.8	1277.3	0.734988	0.00020381	0.672	5.1e-05
ATP6AP2	80	77	1657.6	1598	1.0373	0.00020759	0.671	4.1e-05
TCF7L1	80	77	968.1	909	1.06502	0.00020833	0.671	4e-05
ARHGAP1	80	77	1598.9	1554.9	1.0283	0.00021279	0.671	3.4e-05
ARL4D	80	77	953.5	850.4	1.12124	0.00021315	0.671	4.3e-05
GLTSCR2	80	77	1540.2	1598.9	0.963287	0.00021384	0.671	4.2e-05
SLC25A13	80	77	1290.9	1232.2	1.04764	0.00021734	0.671	3.9e-05
PSIP1	80	77	1085.5	1145.1	0.947952	0.00021819	0.671	3.7e-05
CRYAB	80	77	1107.5	997.5	1.11028	0.00021839	0.671	4.7e-05
GNA11	80	77	1415.55	1262.8	1.12096	0.00021934	0.671	4.3e-05
N4BP2L2	80	77	982.8	1158.7	0.848192	0.00022269	0.671	4.5e-05
EDN2	80	77	865.5	776.8	1.11419	0.00022454	0.67	4.5e-05
TM2D2	80	77	1371.55	1261.5	1.08724	0.00022697	0.67	4.3e-05
MAP2K7	80	77	1129.5	1173.5	0.962505	0.00023367	0.67	4.7e-05
GRAMD3	80	77	1173.5	1085.6	1.08097	0.00023714	0.67	4.4e-05
PTBP1	80	77	1642.9	1686.9	0.973917	0.00024382	0.67	5e-05
SAMD4A	80	77	1188.2	1084.7	1.09542	0.00024507	0.67	5.4e-05
WWTR1	80	77	1261.5	997.5	1.26466	0.00024569	0.67	5.1e-05
CALN1	80	77	440.1	454.5	0.968317	0.00021755	0.669	3.5e-05
ZNF333	80	77	806.8	850.2	0.948953	0.00024735	0.669	3.9e-05
RNASEH2B	80	77	997.5	1100.2	0.906653	0.00024757	0.669	4.4e-05
BDKRB1	80	77	960.8	821.5	1.16957	0.00024956	0.669	7e-05
TAGAP	80	77	557.4	791.5	0.704232	0.00025471	0.669	5.5e-05
DNASE1L1	80	77	1305.5	1232.3	1.0594	0.00025682	0.669	6.3e-05
PSD4	80	77	1144.2	1217.5	0.939795	0.00025807	0.669	5.8e-05
COPS7B	80	77	1100.2	1158.8	0.94943	0.00026118	0.669	7.1e-05
PRKAR1A	80	77	1643	1568	1.04783	0.00026453	0.669	5.9e-05
SNTB2	80	77	1305.5	1246.2	1.04758	0.00026592	0.669	5.5e-05
OSBPL10	80	77	1217.5	1158.8	1.05066	0.00027248	0.668	5.5e-05
ELAVL1	80	77	572.05	1349.5	0.423898	0.00027572	0.668	7.2e-05
CPA4	80	77	814.1	704	1.15639	0.00027857	0.668	5.7e-05
ACOT9	80	77	1334.9	1233.2	1.08247	0.00027979	0.668	6e-05
LATS2	80	77	1276.2	1128.4	1.13098	0.00028049	0.668	7e-05
NPHP3	80	77	1041.5	982.8	1.05973	0.00028084	0.668	5e-05
VAMP3	80	77	1642.9	1497.5	1.0971	0.00028095	0.668	6.8e-05
EIF3J	80	77	1217.5	1305	0.93295	0.00028148	0.668	6.3e-05
RPL3	80	77	2068.3	2097.7	0.985985	0.00028198	0.668	6.7e-05
PRPF38B	80	77	1217.35	1261.5	0.965002	0.00030012	0.667	5.8e-05
FAM114A1	80	77	1430.2	1187.5	1.20438	0.00030317	0.667	7.1e-05
AGAP2	80	77	689.4	762.8	0.903776	0.00030432	0.667	6.4e-05
YPEL5	80	77	1437.6	1363.5	1.05435	0.00030485	0.667	5.7e-05
VPS37C	80	77	1422.9	1275.5	1.11556	0.00030493	0.667	6.9e-05
TPBG	80	77	1327.55	1173	1.13176	0.00031811	0.666	6.1e-05
WTIP	80	77	982.8	895.7	1.09724	0.00031992	0.666	6.7e-05
SULT1C4	80	77	542.7	601.4	0.902394	0.00032454	0.666	9.8e-05
GLTP	80	77	1452.2	1260.9	1.15172	0.00032464	0.666	8.3e-05
TMEM179B	80	77	1400.85	1349.5	1.03805	0.00032707	0.666	5.7e-05
GLB1L	80	77	982.8	952.7	1.03159	0.00033056	0.666	5.4e-05
AKR1C3	80	77	1576.9	1437.5	1.09697	0.00033178	0.666	6.2e-05
ZNF169	80	77	821.3	865	0.94948	0.00033369	0.666	7.8e-05
PTPN14	80	77	1202.8	923.7	1.30215	0.00034174	0.666	7.5e-05
ARPC1A	80	77	1606.25	1540.9	1.04241	0.00034729	0.665	8.2e-05
SPSB2	80	77	1100.2	1012.2	1.08694	0.00035455	0.665	9.3e-05
TJP1	80	77	1474.2	1408.2	1.04687	0.00035874	0.665	8.4e-05
ADM	80	77	1400.85	1230.9	1.13807	0.00036671	0.665	8.5e-05
TNNT1	80	77	821.5	748.1	1.09812	0.00036725	0.665	0.00014
EXT1	80	77	1364.2	1319.4	1.03395	0.00036869	0.665	7.7e-05
TCEAL4	80	77	1408.2	1304.9	1.07916	0.00036982	0.665	8.3e-05
THAP8	80	77	975.45	924.1	1.05557	0.00037016	0.664	7.1e-05
GTPBP1	80	77	1276.2	1305.5	0.977556	0.00037406	0.664	8.4e-05
ITPRIPL2	80	77	1554.9	1423	1.09269	0.00038136	0.664	8.5e-05
EHBP1	80	77	1276.2	1202.1	1.06164	0.00038393	0.664	9e-05
C9orf89	80	77	1246.8	1172.8	1.0631	0.00038468	0.664	9.1e-05
TGFB1I1	80	77	1327.55	1245.6	1.06579	0.0003864	0.664	9.1e-05
TMEM147	80	77	1576.9	1510.9	1.04368	0.00038763	0.664	7.5e-05
SNX7	80	77	1488.9	1262.6	1.17923	0.00038894	0.664	0.00011
STYXL1	80	77	1283.55	1232.2	1.04167	0.00039305	0.664	8.7e-05
TNFRSF21	80	77	1540.2	1482.4	1.03899	0.00039423	0.664	7e-05
NAPSB	80	77	623.35	718.2	0.867934	0.00040361	0.664	0.00011
PMPCB	80	77	645.4	1289.6	0.500465	0.00040142	0.663	0.0001
RBPMS	80	77	1297.9	1217.5	1.06604	0.00041271	0.663	9.2e-05
HEXB	80	77	1672.65	1598.9	1.04613	0.00041613	0.663	0.0001
EWSR1	80	77	1459.55	1525.6	0.956706	0.0004169	0.663	9.4e-05
GPR137	80	77	1070.8	1041.5	1.02813	0.00042114	0.663	9.2e-05
SLC25A24	80	77	1510.9	1408.2	1.07293	0.00042195	0.663	0.00014
C14orf79	80	77	1026.8	982.8	1.04477	0.00042277	0.663	8.3e-05
CD28	80	77	601	704.1	0.853572	0.0004228	0.663	0.0001
MEA1	80	77	1540.2	1366.1	1.12744	0.00043035	0.663	0.00011
MAFF	80	77	1378.9	1245.9	1.10675	0.00044104	0.662	0.0001
CETN2	80	77	1466.9	1349.6	1.08691	0.00044303	0.662	0.0001
FXN	80	77	792.1	937.9	0.844546	0.00044557	0.662	0.00014
C20orf96	80	77	784.8	864.6	0.907703	0.00044836	0.662	8.7e-05
CLOCK	80	77	1290.9	1100.2	1.17333	0.00046278	0.662	0.00014
FADS3	80	77	1114.8	1056.2	1.05548	0.00046714	0.662	0.00011
CD63	80	77	1892.25	1861.8	1.01636	0.00046912	0.662	9.2e-05
TUSC1	80	77	1356.9	1100.8	1.23265	0.00047763	0.661	0.00012
RBMX	80	77	1510.9	1553.5	0.972578	0.00049166	0.661	0.0001
KCNJ11	80	77	733.45	791.8	0.926307	0.00049389	0.661	0.00013
FHL2	80	77	1591.25	1525.6	1.04303	0.00049759	0.661	0.0001
ANKIB1	80	77	1356.85	1306.1	1.03886	0.00050328	0.661	0.00012
SLAIN1	80	77	498.7	674.8	0.739034	0.000511	0.661	0.00013
SHISA4	80	77	938.8	879.6	1.0673	0.00052359	0.66	0.00011
NOP14	80	77	1261.5	1320.2	0.955537	0.00053135	0.66	0.00012
GMFB	80	77	1481.5	1408.2	1.05205	0.0005332	0.66	0.00012
NRG1	80	77	865.5	777.5	1.11318	0.00053546	0.66	0.00013
PRKAG1	80	77	1378.9	1333.8	1.03381	0.00053874	0.66	0.00011
DOCK8	80	77	828.6	938.8	0.882616	0.00054539	0.66	0.00012
METRNL	80	77	1232.2	1173.5	1.05002	0.0005491	0.66	0.00016
REEP3	80	77	1276.2	1129.6	1.12978	0.00055268	0.66	0.00016
SCML1	80	77	1276.2	1158.2	1.10188	0.0005552	0.66	0.00016
NFX1	80	77	938.8	1202.1	0.780967	0.00055918	0.66	0.00023
ZNHIT1	80	77	1481.35	1422.9	1.04108	0.00055887	0.659	0.00015
STOML1	80	77	1085.5	1026.8	1.05717	0.0005665	0.659	0.00014
EPS8	80	77	1598.9	1511.5	1.05782	0.0005682	0.659	0.00015
PTCD3	80	77	1144.2	1291.4	0.886015	0.00057542	0.659	0.00021
RPRD2	80	77	1232.2	1262.1	0.976309	0.0005773	0.659	0.00019
NACAD	80	77	880.1	821	1.07199	0.00057976	0.659	0.00014
ADCY9	80	77	1202.95	1158.2	1.03864	0.00058665	0.659	0.00013
CYB5R2	80	77	1041.5	968.1	1.07582	0.00059121	0.659	0.00016
FAM177A1	80	77	1364.2	1275.5	1.06954	0.00059277	0.659	0.00015
DEF8	80	77	1276.2	1233.4	1.0347	0.00059412	0.659	0.00015
FOXC1	80	77	1026.8	968.1	1.06063	0.00059766	0.659	0.00014
ILF3	80	77	1349.5	1612.8	0.836744	0.00060195	0.659	0.00015
ABCE1	80	77	1320.2	1378.9	0.95743	0.00060424	0.659	0.00016
P4HA3	80	77	968.2	880.2	1.09998	0.0006101	0.658	0.00017
GNG11	80	77	1246.85	1056.2	1.18051	0.00061636	0.658	0.00018
MBNL2	80	77	1393.5	1334.9	1.0439	0.0006345	0.658	0.00015
USP7	80	77	1092.85	1408.2	0.776062	0.00063487	0.658	0.0002
RBMS3	80	77	850.8	688.9	1.23501	0.00065318	0.658	0.00019
TPM1	80	77	1804.3	1731	1.04235	0.00069237	0.657	0.00018
ACER3	80	77	1261.5	1087	1.16053	0.00069864	0.657	0.00022
MT2A	80	77	1569.6	1392.9	1.12686	0.00071971	0.656	0.00023
C2CD2	80	77	1261.5	1188.8	1.06115	0.00072374	0.656	0.00018
RFC1	80	77	1202.8	1246.2	0.965174	0.00074795	0.656	0.00021
DZIP1L	80	77	880.1	792.1	1.1111	0.00074974	0.656	0.00023
DDX51	80	77	990.15	1055.8	0.93782	0.00075586	0.656	0.00018
GAS2L3	80	77	1144.2	952.5	1.20126	0.00076087	0.656	0.00024
ARL2BP	80	77	1305.5	1276.2	1.02296	0.00079133	0.655	0.0002
SF3A2	80	77	1202.85	1290.8	0.931864	0.000793	0.655	0.00023
FKBP2	80	77	1408.2	1333.7	1.05586	0.0007939	0.655	0.00026
DNHD1	80	77	718.8	821.5	0.874985	0.00079856	0.655	0.00023
MT1E	80	77	1481.6	1304.2	1.13602	0.00080239	0.655	0.00022
ERLEC1	80	77	1540.2	1421.8	1.08327	0.00082458	0.655	0.00025
TUBA1C	80	77	1973	1863	1.05904	0.00082904	0.654	0.00024
YES1	80	77	1444.9	1378.9	1.04786	0.00083454	0.654	0.00023
SYDE1	80	77	1173.5	1055.1	1.11222	0.00083553	0.654	0.00026
TCEAL1	80	77	1202.8	1085.3	1.10826	0.00084648	0.654	0.00024
OLFML2A	80	77	1173.5	1099.7	1.06711	0.00084983	0.654	0.00023
STK3	80	77	1246.9	1173.5	1.06255	0.00088296	0.654	0.00025
WDR33	80	77	828.8	1260.9	0.657308	0.00088645	0.654	0.00032
TPD52L1	80	77	1393.5	1247.4	1.11712	0.00090369	0.653	0.0002
PHYH	80	77	1437.5	1290.6	1.11382	0.00090608	0.653	0.00026
LRRC42	80	77	1232.2	1173.5	1.05002	0.00090773	0.653	0.00023
REXO2	80	77	1613.6	1348.8	1.19632	0.00092301	0.653	0.00027
HMHA1	80	77	806.8	1099.6	0.733721	0.00095294	0.653	0.00029
RAC1	80	77	1848.3	1788.5	1.03344	0.00095481	0.653	0.00027
RAPH1	80	77	1290.9	1232.2	1.04764	0.00095651	0.653	0.00024
SNPH	80	77	1012.2	938.8	1.07818	0.00096046	0.653	0.00028
TMEM120A	80	77	1261.5	1217.5	1.03614	0.00097001	0.653	0.00028
TMEM99	80	77	1085.5	997.5	1.08822	0.00097095	0.653	0.00029
SLC9B2	80	77	894.8	938.8	0.953132	0.013036	0.653	0.0039
SYK	80	77	1290.9	1364.2	0.946269	0.00097584	0.652	0.00025
SLC31A2	80	77	1136.85	982.8	1.15675	0.00097683	0.652	0.00034
DENND4A	80	77	850.8	953.5	0.892292	0.00097921	0.652	0.00029
RASEF	80	77	1217.5	1143	1.06518	0.00098428	0.652	0.00026
ACSF3	80	77	865.5	1070.8	0.808274	0.00099105	0.652	0.00034
ANXA2	80	77	1980.3	1951	1.01502	0.0010135	0.652	0.00026
RPS23	80	77	1217.5	1788.5	0.680738	0.0010167	0.652	0.00036
SEPT10	80	77	1430.25	1364.2	1.04842	0.0010173	0.652	0.0003
ARMCX1	80	77	1041.5	894.9	1.16382	0.0010436	0.652	0.00038
IAH1	80	77	1415.55	1218.2	1.162	0.001044	0.652	0.00032
MPV17	80	77	1246.8	1202.1	1.03718	0.0010519	0.651	0.00027
CPSF6	80	77	1129.5	1333.8	0.846829	0.0010536	0.651	0.00032
NPC2	80	77	1598.9	1510.9	1.05824	0.0010554	0.651	0.00032
PQLC3	80	77	1320.2	1158.1	1.13997	0.001056	0.651	0.00032
BOD1	80	77	1378.9	1320.1	1.04454	0.0010715	0.651	0.00032
KDM3B	80	77	1246.85	1348.7	0.924483	0.0010744	0.651	0.0003
CBR3	80	77	1071.05	997.5	1.07373	0.0011154	0.651	0.00033
IER3	80	77	1730.7	1613.6	1.07257	0.0011303	0.651	0.00037
NBEAL2	80	77	1217.5	1378.2	0.883399	0.0011331	0.65	0.00046
C20orf194	80	77	975.5	909.5	1.07257	0.0011401	0.65	0.00033
FASTK	80	77	1379	1349.5	1.02186	0.0011423	0.65	0.00033
ELK3	80	77	1232.2	1056.6	1.16619	0.0011424	0.65	0.0004
CSRP2	80	77	1210.15	982.9	1.2312	0.0011797	0.65	0.0004
GEM	80	77	1268.85	1173.5	1.08125	0.0011945	0.65	0.00041
SLC22A5	80	77	1173.5	1129.5	1.03896	0.0012001	0.65	0.00031
VHL	80	77	1070.8	1143.7	0.93626	0.0012265	0.649	0.00049
TBCB	80	77	1466.9	1409.6	1.04065	0.0012298	0.649	0.00037
RBM33	80	77	1114.8	1202.8	0.926837	0.0012319	0.649	0.00036
IKZF1	80	77	821.5	879.7	0.933841	0.0012365	0.649	0.00044
PDP1	80	77	1364.2	1275.7	1.06937	0.0012618	0.649	0.00036
TNFRSF12A	80	77	1349.5	1289.7	1.04637	0.0012746	0.649	0.00037
ABHD11	80	77	1452.2	1421.7	1.02145	0.0012784	0.649	0.00039
YIPF6	80	77	1188.2	1101.1	1.0791	0.0012799	0.649	0.00039
ARPC1B	80	77	1657.6	1613.5	1.02733	0.0012802	0.649	0.00035
BLVRB	80	77	1393.5	1334.9	1.0439	0.0012821	0.649	0.00038
SGK1	80	77	1378.9	1261.5	1.09306	0.001286	0.649	0.00045
COPZ2	80	77	1070.8	938.9	1.14048	0.0013116	0.649	0.00046
STRBP	80	77	1092.85	1189.8	0.918516	0.0013515	0.648	0.00049
THOP1	80	77	1202.8	1245.6	0.965639	0.0013762	0.648	0.0004
DOPEY1	80	77	594.1	1041.6	0.570373	0.0014161	0.648	0.00053
SERINC3	80	77	1569.6	1525.6	1.02884	0.0014155	0.647	0.00045
HCCS	80	77	1283.5	1231.9	1.04189	0.0014468	0.647	0.00044
AQP11	80	77	953.5	880.1	1.0834	0.0014516	0.647	0.00046
TM4SF1	80	77	1628.2	1525.5	1.06732	0.0014715	0.647	0.00047
KRI1	80	77	1026.8	1114	0.921724	0.0014843	0.647	0.00049
RAB32	80	77	1371.55	1276.9	1.07412	0.0015302	0.647	0.00048
PSPC1	80	77	968.1	1130.6	0.856271	0.0015322	0.647	0.00063
UBE2H	64	34	1312.9	1290.8	1.01712	0.0015438	0.646	0.0004
SASH1	80	77	1210.2	1114.8	1.08558	0.0015894	0.646	0.00049
ATXN2L	80	77	1114.8	1451.5	0.768033	0.0016055	0.646	0.0005
NACA	80	77	1173.5	1802.7	0.650968	0.0016143	0.646	0.00067
HMOX1	80	77	1232.2	1157.7	1.06435	0.001616	0.646	0.00057
NRIP3	80	77	858.15	820.6	1.04576	0.0016251	0.646	0.00049
HNRNPK	80	77	1701.6	1732.4	0.982221	0.0016266	0.646	0.00054
ADORA2B	80	77	1239.5	1143.2	1.08424	0.0016499	0.646	0.00052
SAFB	80	77	1188.2	1380.7	0.860578	0.0016652	0.645	0.00057
RBMS1	80	77	1276.2	1187.7	1.07451	0.0016772	0.645	0.0006
SLC25A43	80	77	1246.8	1188.8	1.04879	0.0017064	0.645	0.00048
MICAL2	80	77	1599	1554.9	1.02836	0.0017411	0.645	0.00059
G6PC3	80	77	1444.85	1364.2	1.05912	0.0017453	0.645	0.0006
CRK	80	77	1393.5	1261.6	1.10455	0.001758	0.645	0.00058
FKBP14	80	77	1188.2	967.9	1.22761	0.0017647	0.645	0.00064
IL1RAP	80	77	989.7	967.6	1.02284	0.0017472	0.644	0.00052
MXRA7	80	77	1547.55	1422.3	1.08806	0.0017933	0.644	0.00066
COL4A5	80	77	909.5	807.1	1.12687	0.0018709	0.644	0.00055
PRKX	80	77	1085.5	1129.5	0.961045	0.0018985	0.644	0.00059
PRPF40A	80	77	1114.8	1393.5	0.8	0.0019422	0.643	0.00082
AIDA	80	77	1584.2	1394.7	1.13587	0.0019556	0.643	0.00081
GNPTG	80	77	1290.9	1261.5	1.02331	0.0019626	0.643	0.00068
PTTG1IP	80	77	1723.5	1701.6	1.01287	0.0019632	0.643	0.00056
SUMF1	80	77	1371.55	1261.6	1.08715	0.0020349	0.643	0.00082
EDN1	80	77	1232.2	1144.2	1.07691	0.002042	0.643	0.00065
CALML4	80	77	1085.5	1202.6	0.902628	0.0020441	0.643	0.00072
PDCD4	80	77	1225.15	1334.9	0.917784	0.0020553	0.643	0.00061
IFITM3	80	77	1921.6	1862.9	1.03151	0.0020634	0.642	0.00065
DHX32	80	77	1422.9	1334.9	1.06592	0.0020927	0.642	0.00073
SRRM2	80	77	1312.85	1717	0.764619	0.0021365	0.642	0.00084
MED28	80	77	1070.8	1114.2	0.961048	0.0021651	0.642	0.00071
YIF1A	80	77	1525.6	1483	1.02873	0.0021743	0.642	0.00067
EPAS1	80	77	1598.9	1554.9	1.0283	0.0021749	0.642	0.0007
RIN2	80	77	1452.2	1363.2	1.06529	0.0021867	0.642	0.00074
GXYLT2	80	77	953.45	821.4	1.16076	0.0021952	0.642	0.00068
HEBP1	80	77	1393.5	1246.2	1.1182	0.0021993	0.642	0.00088
SRRM1	80	77	1320.2	1349.6	0.978216	0.0022237	0.641	0.00079
SRPX	80	77	997.3	894.8	1.11455	0.0022475	0.641	0.00071
DOLK	80	77	1173.5	1128.9	1.03951	0.0022671	0.641	0.0007
PRNP	80	77	1408.2	1349.5	1.0435	0.0022785	0.641	0.00066
LRRC8A	80	77	1496.2	1437.6	1.04076	0.0022795	0.641	0.00078
CYFIP2	80	77	997.5	1055.6	0.94496	0.0022857	0.641	0.00078
CNKSR3	80	77	1151.3	1084.9	1.0612	0.0023082	0.641	0.00071
MAGED1	80	77	1613.6	1540.2	1.04766	0.0023214	0.641	0.00086
FAM50A	80	77	1349.5	1306.6	1.03283	0.0023472	0.641	0.00092
HEATR5A	80	77	1246.85	1188.3	1.04927	0.002362	0.641	0.00076
ANP32A	80	77	1290.9	1378.8	0.936249	0.0023656	0.641	0.00077
TMEM45A	80	77	1056.1	925.4	1.14124	0.0023673	0.641	0.00099
C11orf57	80	77	1144.2	1172.3	0.97603	0.0024004	0.64	0.0007
LMAN2L	80	77	1232.2	1188.3	1.03694	0.0024199	0.64	0.00086
RBM26	80	77	1070.8	1114.8	0.960531	0.0024202	0.64	0.00078
MRPS25	80	77	1056.2	1217.6	0.867444	0.0024478	0.64	0.00091
PDLIM5	80	77	1525.6	1496.1	1.01972	0.0025266	0.64	0.00081
FAM64A	80	77	1129.5	1042.9	1.08304	0.0025321	0.64	0.00087
IL21R	80	77	748.1	792.1	0.944451	0.0025355	0.64	0.00096
CUEDC1	80	77	1070.8	1041.9	1.02774	0.0025412	0.639	0.00084
FOSL1	80	77	1070.85	982.3	1.09015	0.0025664	0.639	0.00085
ATP6V1E1	80	77	1481.6	1436.1	1.03168	0.0026199	0.639	0.001
RALB	80	77	1466.9	1421.8	1.03172	0.0026319	0.639	0.00084
CD99	80	77	1686.9	1598.2	1.0555	0.0026676	0.639	0.00092
SETDB1	80	77	1158.8	1188.2	0.975257	0.002689	0.639	0.00091
FNDC3B	80	77	1496.2	1437.5	1.04083	0.0026951	0.639	0.00089
RPL13A	80	77	1892.3	1921.6	0.984752	0.0027207	0.639	0.00084
KIAA1191	80	77	1481.5	1451.1	1.02095	0.0027395	0.638	0.00094
HYI	80	77	1070.8	1026.8	1.04285	0.0027499	0.638	0.00088
SECTM1	80	77	1202.85	1143.5	1.0519	0.0027984	0.638	0.00089
ANXA4	80	77	1730.9	1686.9	1.02608	0.0028047	0.638	0.00092
TOR1B	80	77	1364.2	1305.5	1.04496	0.0028064	0.638	0.00092
ABLIM3	80	77	997.5	953.5	1.04615	0.0028082	0.638	0.0011
REXO1	80	77	1012.1	1158.2	0.873856	0.0028095	0.638	0.0012
UBE3A	80	77	1217.5	1260.2	0.966116	0.0028144	0.638	0.00093
DFNA5	80	77	975.5	894.9	1.09007	0.0028269	0.638	0.0011
PHACTR2	80	77	1217.5	1187.7	1.02509	0.002846	0.638	0.00098
NDUFS8	80	77	1481.25	1408.3	1.0518	0.0028533	0.638	0.001
BRD4	80	77	1261.5	1364.2	0.924718	0.0028893	0.638	0.0012
AMIGO2	80	77	1210.15	1114.3	1.08602	0.0029686	0.637	0.00095
ULBP2	80	77	880.1	806.3	1.09153	0.0029993	0.637	0.00094
NXN	80	77	1246.9	1143	1.0909	0.0030136	0.637	0.0011
MPP5	80	77	1268.85	1232.1	1.02983	0.0030632	0.637	0.001
AGPAT5	80	77	1063.5	1144.3	0.929389	0.0031397	0.637	0.0011
PTPRK	80	77	1576.9	1496.3	1.05387	0.003173	0.636	0.0011
PTPN22	80	77	689.4	777.4	0.886802	0.0031755	0.636	0.0012
ADAT2	80	77	880.1	952.5	0.92399	0.0032912	0.636	0.0012
ATXN7L3	80	77	1217.5	1290.8	0.943214	0.003399	0.635	0.0012
DNAJC22	80	77	1085.5	1011.7	1.07295	0.0034297	0.635	0.0011
GRIPAP1	80	77	1143.95	1187.1	0.963651	0.0034314	0.635	0.0013
FJX1	80	77	997.45	909.4	1.09682	0.0034326	0.635	0.0012
SMUG1	80	77	1195.5	1158.2	1.03221	0.0034647	0.635	0.0012
TP53I3	80	77	1305.5	1202.8	1.08538	0.0034712	0.635	0.0013
PDGFC	80	77	1246.9	1084.7	1.14953	0.0034743	0.635	0.0013
FZD2	80	77	997.5	909.4	1.09688	0.003514	0.635	0.0015
TLE1	80	77	1334.9	1290.9	1.03408	0.0035694	0.635	0.0012
C3orf62	80	77	777.45	836.1	0.929853	0.0035923	0.635	0.0012
GULP1	80	77	1048.9	952.7	1.10098	0.0036189	0.635	0.0013
WASL	80	77	1466.9	1410.1	1.04028	0.0036162	0.634	0.0012
CXCL2	80	77	1488.9	1275.7	1.16712	0.0037008	0.634	0.0014
GPR63	80	77	660.1	689.5	0.95736	0.0037073	0.634	0.0012
BLCAP	80	77	1496.2	1466.9	1.01997	0.003816	0.634	0.0013
PEX10	80	77	1166.2	1114.8	1.04611	0.00383	0.634	0.0013
SETD2	80	77	1261.5	1304.9	0.966741	0.003895	0.633	0.0013
GUF1	80	77	1129.5	1173.3	0.962669	0.0039391	0.633	0.0015
CCDC88C	80	77	1151.5	1173.5	0.981253	0.0039503	0.633	0.0012
RIOK2	80	77	982.8	1027.7	0.95631	0.003966	0.633	0.0014
IGFBP6	80	77	1129.5	997.5	1.13233	0.0039714	0.633	0.0016
ITGB8	80	77	1224.6	1143.5	1.07092	0.0039999	0.633	0.0015
S100A2	80	77	1041.5	924.1	1.12704	0.0040699	0.633	0.0015
ATL3	80	77	1400.9	1157.9	1.20986	0.0041435	0.633	0.0018
PRPF4B	80	77	1246.9	1291.4	0.965541	0.004175	0.632	0.0018
FAM73A	80	77	1070.8	1012.2	1.05789	0.0042249	0.632	0.0016
MBOAT2	80	77	1239.5	1173.5	1.05624	0.0042406	0.632	0.0015
ETNK2	80	77	880.1	850.6	1.03468	0.0042527	0.632	0.0015
TLCD1	80	77	1158.8	1085.5	1.06753	0.0042701	0.632	0.0017
PLAT	80	77	1364.2	1305.5	1.04496	0.0042715	0.632	0.0017
ANXA10	80	77	689.4	660.1	1.04439	0.0042931	0.632	0.0016
SNAI2	80	77	1122.15	953.1	1.17737	0.0042973	0.632	0.0019
TSEN34	80	77	1349.5	1320.3	1.02212	0.0043482	0.632	0.0015
DOCK5	80	77	1188.2	1129.5	1.05197	0.0044397	0.632	0.0016
SFI1	80	77	1033.65	1070.8	0.965306	0.0044666	0.631	0.0016
TRIP13	80	77	1276.2	1187.5	1.07469	0.0045659	0.631	0.0017
ZBTB39	80	77	982.8	1011.8	0.971338	0.004608	0.631	0.0016
DEGS1	80	77	1364.2	1290.3	1.05727	0.0046455	0.631	0.0019
LMCD1	80	77	1144.15	1085.6	1.05393	0.0046794	0.631	0.0021
ZNF292	80	77	1056.2	1114.2	0.947945	0.0047285	0.631	0.0017
OSGIN1	80	77	1012.2	967.6	1.04609	0.004754	0.631	0.0017
SLC35A2	80	77	1364.2	1349.5	1.01089	0.004818	0.63	0.0017
TFAP2C	80	77	938.8	880.3	1.06645	0.0048229	0.63	0.0019
CAV1	80	77	1371.65	1276.3	1.07471	0.0048515	0.63	0.0022
ERRFI1	80	77	1378.5	1305.6	1.05584	0.0049541	0.63	0.0019
RPS6	80	77	2068.3	2096	0.986784	0.004978	0.63	0.0019
THAP9	80	77	806.8	850.1	0.949065	0.0050521	0.63	0.0019
LITAF	80	77	1613.6	1539.9	1.04786	0.0051262	0.629	0.002
C8orf58	80	77	953.5	909.1	1.04884	0.0051328	0.629	0.0019
CDS1	80	77	1364.2	1290.2	1.05736	0.0051455	0.629	0.0021
URGCP	80	77	1334.9	1320.2	1.01113	0.0052353	0.629	0.0019
GBP3	80	77	1459.55	1364.2	1.06989	0.0053512	0.629	0.0021
TSPAN4	80	77	1173.5	1114.8	1.05266	0.0053517	0.629	0.0023
SLC22A4	80	77	946.15	836	1.13176	0.005371	0.629	0.002
TMEM144	80	77	1225.15	1143.2	1.07168	0.0054288	0.629	0.0021
FBXO27	80	77	784.8	733.8	1.0695	0.0054941	0.628	0.0021
HSPA2	80	77	1173.5	1085.5	1.08107	0.00556	0.628	0.0024
CTSF	80	77	1085.5	1041.5	1.04225	0.0056733	0.628	0.0025
NUAK2	80	77	1282.95	1246.9	1.02891	0.0056852	0.628	0.0021
MID1	80	77	1290.8	1217.6	1.06012	0.0056933	0.628	0.0021
FERMT2	80	77	1283.5	1188.2	1.08021	0.0057317	0.628	0.0024
RBM12B	80	77	953.5	996.6	0.956753	0.0057624	0.628	0.0021
TMEM134	80	77	1217.5	1174	1.03705	0.0058623	0.627	0.0025
WISP2	80	77	762.8	718.5	1.06166	0.0060988	0.627	0.0025
SIX5	80	77	1122.2	1085	1.03429	0.0061227	0.627	0.0024
PLBD1	80	77	1620.9	1569.5	1.03275	0.006171	0.627	0.0022
RAB34	80	77	1173.5	1128.8	1.0396	0.0061794	0.627	0.0026
LGALS1	80	77	1723.6	1598	1.0786	0.0062099	0.627	0.0027
PHF21A	80	77	997.5	1026.9	0.97137	0.0062151	0.626	0.0024
SDF2	80	77	1290.9	1246.2	1.03587	0.0062476	0.626	0.0025
SLC10A3	80	77	1246.9	1217.3	1.02432	0.0062876	0.626	0.0026
DIS3	80	77	1100.2	1217.5	0.903655	0.006326	0.626	0.0027
GPR35	80	77	1320.2	1349.6	0.978216	0.0065114	0.626	0.0025
OGFRL1	80	77	1085.5	909.5	1.19351	0.0065175	0.626	0.0031
GPR176	80	77	1012.15	865.1	1.16998	0.006585	0.626	0.0032
CAMK2N1	80	77	1569.6	1524.7	1.02945	0.0065902	0.626	0.0024
SERTAD3	80	77	1114.8	1086.4	1.02614	0.0066623	0.625	0.0033
MPDZ	80	77	982.8	923.4	1.06433	0.0066938	0.625	0.0029
ARHGEF10	80	77	1188.2	1144.2	1.03845	0.0067624	0.625	0.0027
INHBB	80	77	997.5	968.2	1.03026	0.0068729	0.625	0.0025
ZNF449	80	77	1026.8	909.9	1.12848	0.0069211	0.625	0.0033
RNF141	80	77	1349.5	1290.9	1.04539	0.0070066	0.625	0.0026
F3	80	77	1320.2	1246.9	1.05879	0.0070922	0.625	0.003
GATAD2B	80	77	975.5	1114.3	0.875437	0.0072603	0.624	0.0032
TMEM171	80	77	1070.8	997.6	1.07338	0.0073245	0.624	0.0028
TCTN1	80	77	1151.5	1099.6	1.0472	0.0077318	0.623	0.0032
TMEM47	80	77	1216.95	1129	1.0779	0.0077664	0.623	0.0032
ADAMTS16	80	77	806.8	777.4	1.03782	0.0078404	0.623	0.0033
C11orf24	80	77	1334.85	1305.5	1.02248	0.0078794	0.623	0.0031
CAPN2	80	77	1730.9	1686	1.02663	0.0080822	0.622	0.003
SLC17A5	80	77	1290.9	1232.2	1.04764	0.0082149	0.622	0.0031
NQO2	80	77	1320.2	1187.7	1.11156	0.0084728	0.622	0.0038
LPAR1	80	77	1056.15	967.3	1.09185	0.0086961	0.621	0.0036
ANXA1	80	77	1495.65	1407.7	1.06248	0.008704	0.621	0.0036
SIX4	80	77	865.5	793.2	1.09115	0.0088142	0.621	0.0038
LAPTM4B	80	77	1716.3	1657.2	1.03566	0.0088318	0.621	0.0037
DEPDC7	80	77	982.8	924.1	1.06352	0.0089657	0.621	0.0039
PLS3	80	77	1525.6	1481.6	1.0297	0.0090586	0.621	0.0035
S100A16	80	77	1672.25	1629	1.02655	0.0091396	0.621	0.0037
ASAP1	80	77	1290.9	1246.9	1.03529	0.0091457	0.621	0.0036
MBOAT7	80	77	1408.2	1378.9	1.02125	0.0092165	0.62	0.0037
RCC2	80	77	1510.9	1553.7	0.972453	0.0092894	0.62	0.0041
AKR1B10	80	77	1246.85	1057	1.17961	0.0093594	0.62	0.0037
GOLGA5	80	77	1349.5	1305.6	1.03362	0.0093663	0.62	0.0037
DEPDC5	80	77	997.5	1026.3	0.971938	0.009374	0.62	0.0038
RRAS	80	77	1349.5	1320.2	1.02219	0.0095451	0.62	0.004
CBY1	80	77	1276.2	1202.3	1.06147	0.0095632	0.62	0.0045
DCAF7	80	77	1466.9	1496.2	0.980417	0.009565	0.62	0.0038
STAU1	80	77	1657.6	1628.2	1.01806	0.0099086	0.619	0.0042
SEMA4F	80	77	982.8	953	1.03127	0.0099359	0.619	0.0045
DNAL1	80	77	997.5	982.2	1.01558	0.010042	0.619	0.0044
B9D1	80	77	1041.5	997.5	1.04411	0.010084	0.619	0.0043
CAV2	80	77	1144.2	1070.8	1.06855	0.010184	0.619	0.0045
MEST	80	77	1510.9	1437.5	1.05106	0.010246	0.619	0.004
RHBDF1	80	77	1305.5	1276.2	1.02296	0.010376	0.619	0.0043
ZMYM2	80	77	1173.5	1246.8	0.941209	0.010471	0.618	0.0045
GALNT11	80	77	1283.5	1246.8	1.02944	0.010625	0.618	0.0045
SH3BP5	80	77	1217.5	1158.8	1.05066	0.010648	0.618	0.0047
DRAM2	80	77	1173.5	1188.2	0.987628	0.010776	0.618	0.0042
FUCA2	80	77	1452.2	1437.6	1.01016	0.010798	0.618	0.0042
MYL6	80	77	1907	1891.1	1.00841	0.010799	0.618	0.0049
DUSP23	80	77	1261.5	1231.4	1.02444	0.010857	0.618	0.0047
RAB37	80	77	748.1	792.1	0.944451	0.010874	0.618	0.0043
TFPI	80	77	1195.5	1070.9	1.11635	0.010877	0.618	0.0048
BAMBI	80	77	1202.8	1129.5	1.0649	0.010888	0.618	0.0044
CYTH3	80	77	1232.2	1187	1.03808	0.011003	0.618	0.0048
SLC39A13	80	77	1202.8	1173.5	1.02497	0.011022	0.617	0.0043
PMP22	80	77	1422.9	1349.5	1.05439	0.011106	0.617	0.0046
PLA2G16	80	77	1260.95	1217.5	1.03569	0.011283	0.617	0.0045
PSMD5	80	77	1305.55	1261.5	1.03492	0.011376	0.617	0.0055
TWSG1	80	77	1335.2	1245.6	1.07193	0.011671	0.617	0.0049
ING5	80	77	1026.8	1056.1	0.972256	0.01177	0.616	0.0047
ROMO1	80	77	1430.3	1392.8	1.02692	0.011775	0.616	0.0052
SBF2	80	77	1276.2	1218.5	1.04735	0.01216	0.616	0.0051
C5orf15	80	77	1422.9	1363.5	1.04356	0.012265	0.616	0.0055
CSTF2T	80	77	1158.8	1173.5	0.987473	0.012401	0.616	0.0049
TRNP1	80	77	997.5	953.5	1.04615	0.012453	0.616	0.0054
RBM38	80	77	1151.5	1188.2	0.969113	0.012475	0.616	0.0052
CAP1	80	77	1774.9	1759.4	1.00881	0.012514	0.615	0.005
S1PR3	80	77	1085.5	1026.2	1.05779	0.012636	0.615	0.0056
ITGB1	80	77	1818.9	1789.6	1.01637	0.012659	0.615	0.0053
DOCK7	80	77	1246.85	1216.5	1.02495	0.012879	0.615	0.0055
FHDC1	80	77	1231.95	1201.6	1.02526	0.012883	0.615	0.0054
GPX3	80	77	1217.5	1129.5	1.07791	0.012901	0.615	0.0052
ASAP3	80	77	1056.2	1041.5	1.01411	0.012958	0.615	0.0052
OSMR	80	77	1114.9	1056.2	1.05558	0.013018	0.615	0.0057
TMEM185A	80	77	1085.5	1070.3	1.0142	0.013285	0.614	0.0061
CTNNAL1	80	77	1305.5	1218.1	1.07175	0.0139	0.614	0.0064
SECISBP2	80	77	1217.5	1232.1	0.98815	0.014309	0.613	0.006
PLSCR4	80	77	1144.2	1085.7	1.05388	0.014495	0.613	0.0058
SEMA4D	80	77	1158.8	1202.8	0.963419	0.014767	0.613	0.0068
EXOC6B	80	77	938.8	894.7	1.04929	0.015085	0.612	0.0066
MSL2	80	77	1107.5	1143.2	0.968772	0.015617	0.612	0.0068
SLC41A2	80	77	1056.15	1011.1	1.04456	0.015656	0.612	0.0066
UBL3	80	77	1364.2	1334.9	1.02195	0.015738	0.612	0.0064
KITLG	80	77	1334.9	1246.8	1.07066	0.015816	0.612	0.0071
INSR	80	77	1217.5	1274.9	0.954977	0.016003	0.611	0.007
RILPL1	80	77	1041.5	968.1	1.07582	0.016096	0.611	0.0078
ADSSL1	80	77	850.8	791.9	1.07438	0.016122	0.611	0.0069
BLVRA	80	77	1202.9	1144.2	1.0513	0.016279	0.611	0.008
SGCE	80	77	1019.5	952.8	1.07	0.016287	0.611	0.0074
HNRNPM	80	77	1598.2	1628.2	0.981575	0.016288	0.611	0.0073
UGGT2	80	77	1158.8	1129.6	1.02585	0.016318	0.611	0.0069
SPATA20	80	77	1327.55	1290.9	1.02839	0.016334	0.611	0.0068
UPP1	80	77	1114.8	1085.5	1.02699	0.016419	0.611	0.0074
SORBS3	80	77	1364.2	1334.8	1.02203	0.01643	0.611	0.0069
CCNYL1	80	77	1195.5	1129.5	1.05843	0.016515	0.611	0.0075
EPM2AIP1	80	77	909.5	968.2	0.939372	0.016528	0.611	0.0074
AKAP8L	80	77	1100.2	1144.2	0.961545	0.016692	0.611	0.0074
SLC30A1	80	77	1070.8	1041.5	1.02813	0.016715	0.611	0.0072
SPR	80	77	1378.9	1349.5	1.02179	0.016814	0.61	0.0072
RAB12	80	77	1100.2	1071.7	1.02659	0.01702	0.61	0.0073
THSD4	80	77	1129.3	1100.2	1.02645	0.017169	0.61	0.0073
TEAD1	80	77	1408.2	1348.8	1.04404	0.017319	0.61	0.0076
BHLHE41	80	77	1195.5	1099.6	1.08721	0.017341	0.61	0.0079
CHMP4B	80	77	1730.9	1686.9	1.02608	0.017581	0.61	0.0081
SMARCA5	80	77	1364.2	1392.5	0.979677	0.017797	0.609	0.0076
SPIN1	80	77	1437.5	1408.2	1.02081	0.017988	0.609	0.0078
SNX24	80	77	938.55	879.8	1.06678	0.018062	0.609	0.0081
SH3RF1	80	77	1276.2	1232.2	1.03571	0.018325	0.609	0.0078
TBC1D9	80	77	1100.2	1026	1.07232	0.018532	0.609	0.0079
WNT5A	80	77	1202.8	1129.5	1.0649	0.018801	0.609	0.0084
RGL3	80	77	902.35	880.1	1.02528	0.018829	0.609	0.0089
NAT10	80	77	1378.9	1393.5	0.989523	0.018917	0.609	0.0081
DHX30	80	77	1334.9	1362.8	0.979527	0.019227	0.608	0.0088
TSPAN6	80	77	1613.6	1568.4	1.02882	0.019312	0.608	0.0085
MECOM	80	77	1371.55	1348.1	1.01739	0.019774	0.608	0.0084
ASAP2	80	77	1349.5	1305.6	1.03362	0.019891	0.608	0.0089
SOCS5	80	77	1129.5	1114	1.01391	0.020177	0.607	0.0088
ALDH1A3	80	77	1173.5	1128.3	1.04006	0.020247	0.607	0.0098
NOL3	80	77	1085.5	1070	1.01449	0.020433	0.607	0.0092
MLPH	80	77	1422.7	1334.9	1.06577	0.020647	0.607	0.0091
IL6	80	77	982.6	938.8	1.04666	0.020844	0.607	0.0091
B3GNT9	80	77	1026.8	997.5	1.02937	0.021132	0.607	0.0091
BRD1	80	77	1202.8	1217.6	0.987845	0.021343	0.606	0.0092
PDE4A	80	77	1070.8	1114.3	0.960962	0.021757	0.606	0.0096
GNPDA1	80	77	1378.9	1349.5	1.02179	0.021894	0.606	0.0095
VEGFC	80	77	924.2	864.6	1.06893	0.021909	0.606	0.01
P4HA2	80	77	1393.55	1351.4	1.03119	0.021985	0.606	0.0098
CYSLTR1	80	77	616.1	660.1	0.933343	0.022022	0.606	0.011
TRAM2	80	77	1342.2	1320.2	1.01666	0.022163	0.606	0.011
DUSP5	80	77	1100.2	1056.2	1.04166	0.022318	0.606	0.01
ARID2	80	77	1085.5	1114.8	0.973717	0.02232	0.606	0.0098
TMSB10	80	77	2060.75	2052.8	1.00387	0.022372	0.606	0.01
GPRC5B	80	77	1026.8	996.6	1.0303	0.022604	0.605	0.011
ID1	80	77	1694.25	1598.9	1.05963	0.022757	0.605	0.0096
UBC	80	77	2163.8	2126.9	1.01735	0.022871	0.605	0.011
FAM127B	80	77	1158.9	1144.2	1.01285	0.023418	0.605	0.01
PAM	80	77	1525.6	1495.5	1.02013	0.02356	0.605	0.011
DUSP3	80	77	1422.9	1393.6	1.02102	0.023935	0.604	0.01
PANX1	80	77	1144.2	1085.5	1.05408	0.024118	0.604	0.011
ZCCHC24	80	77	1202.85	1173.5	1.02501	0.02413	0.604	0.012
PSMA7	80	77	1745.6	1700.3	1.02664	0.024573	0.604	0.011
TTLL7	80	77	718.8	689.5	1.04249	0.024686	0.604	0.011
COQ6	80	77	1056.2	1026.8	1.02863	0.024937	0.604	0.011
CCBE1	80	77	660.1	645.1	1.02325	0.025064	0.604	0.012
DARS	80	77	1364.3	1408.2	0.968825	0.025243	0.603	0.012
KDM4C	80	77	1114.8	1158.1	0.962611	0.025417	0.603	0.011
AXL	80	77	1232.2	1188.2	1.03703	0.0257	0.603	0.013
LIMA1	80	77	1569.6	1540.2	1.01909	0.02584	0.603	0.011
MITF	80	77	975.7	908.9	1.0735	0.025948	0.603	0.012
AKAP12	80	77	1107.25	1070.8	1.03404	0.025953	0.603	0.012
PPARG	80	77	1364.2	1334.1	1.02256	0.026179	0.603	0.011
HSPB8	80	77	1012.15	968.1	1.0455	0.026727	0.602	0.013
CBR1	80	77	1364.2	1334.9	1.02195	0.027221	0.602	0.013
RUSC2	80	77	1085.35	1070.8	1.01359	0.027383	0.602	0.012
BCL7A	80	77	982.8	1026.4	0.957521	0.027562	0.602	0.012
KCTD1	80	77	953.5	909.5	1.04838	0.028257	0.601	0.013
SYTL2	80	77	1386.2	1305.5	1.06182	0.029056	0.601	0.014
PFN2	80	77	1349.55	1261.5	1.0698	0.02971	0.601	0.014
